# Supplementary material for: Hidden in our pockets: building of a DNA barcode library unveils the first record of Myotis alcathoe for Portugal
Source: Biodivers Data J. 2020 Jul 28;8:e54479. doi: 10.3897/BDJ.8.e54479 (PMC7403162; doi:10.3897/BDJ.8.e54479)
Supplement: Supplementary material 1 — IBI-Chiroptera library - Specimen details [file bdj-08-e54479-s001.txt]

processid	sampleid	recordID	catalognum	fieldnum	institution_storing	bin_uri	phylum_taxID	phylum_name	class_taxID	class_name	order_taxID	order_name	family_taxID	family_name	subfamily_taxID	subfamily_name	genus_taxID	genus_name	species_taxID	species_name	identification_provided_by	identification_method	voucher_status	tissue_type	collectors	lifestage	lat	lon	country	province_state	region	exactsite
IBICH001-19	MB01	10005994	MB001	H13	Research Center in Biodiversity and Genetic Resources	BOLD:AAF0184	18	Chordata	62	Mammalia	329	Chiroptera	1027	Vespertilionidae	3179	Vespertilioninae	3186	Barbastella	12228	Barbastella barbastellus	Helena Santos	Morphology	DNA/Tissue Vouchered Only	wing punch	Helena Santos	Adult	38.1	-8.6	Portugal	Setubal	Grandola	Santa Margarida da Serra
IBICH002-19	MB02	10005995	MB002	H84	Research Center in Biodiversity and Genetic Resources	BOLD:AAF0184	18	Chordata	62	Mammalia	329	Chiroptera	1027	Vespertilionidae	3179	Vespertilioninae	3186	Barbastella	12228	Barbastella barbastellus	Helena Santos	Morphology	DNA/Tissue Vouchered Only	wing punch	Helena Santos	Adult	40.3	-7.6	Portugal	Guarda	Manteigas	Covao da Ametade
IBICH003-19	MB03	10005996	MB003	PHV43	Research Center in Biodiversity and Genetic Resources	BOLD:AAF0184	18	Chordata	62	Mammalia	329	Chiroptera	1027	Vespertilionidae	3179	Vespertilioninae	3186	Barbastella	12228	Barbastella barbastellus	Pedro Horta	Morphology	DNA/Tissue Vouchered Only	wing punch	Pedro Horta e Helena Raposeira	Adult	41.4	-7	Portugal	Braganca	Alfandega da Fe	Sambade
IBICH004-19	MB04	10005997	MB004	H151	Research Center in Biodiversity and Genetic Resources	BOLD:AAC2865	18	Chordata	62	Mammalia	329	Chiroptera	1027	Vespertilionidae	3179	Vespertilioninae	3213	Eptesicus	15905	Eptesicus serotinus	Helena Santos	Morphology	DNA/Tissue Vouchered Only	wing punch	Helena Santos	Adult	39	-9.3	Portugal	Lisboa	Mafra	Mafra
IBICH005-19	MB05	10005998	MB005	H158	Research Center in Biodiversity and Genetic Resources	BOLD:AAC2865	18	Chordata	62	Mammalia	329	Chiroptera	1027	Vespertilionidae	3179	Vespertilioninae	3213	Eptesicus	15905	Eptesicus serotinus	Helena Santos	Morphology	DNA/Tissue Vouchered Only	wing punch	Helena Santos	Adult	39.4	-7.4	Portugal	Portalegre	Castelo de Vide	Castelo de Vide
IBICH006-19	MB06	10005999	MB006	PHV75	Research Center in Biodiversity and Genetic Resources	BOLD:AAX8557	18	Chordata	62	Mammalia	329	Chiroptera	1027	Vespertilionidae	3179	Vespertilioninae	3213	Eptesicus	15905	Eptesicus isabellinus	Pedro Horta	Morphology	DNA/Tissue Vouchered Only	wing punch	Pedro Horta e Helena Raposeira	Adult	41.3	-7.1	Portugal	Braganca	Vila Flor	Junqueira
IBICH007-19	MB07	10006000	MB007	H115	Research Center in Biodiversity and Genetic Resources	BOLD:AAC2865	18	Chordata	62	Mammalia	329	Chiroptera	1027	Vespertilionidae	3179	Vespertilioninae	3213	Eptesicus	15905	Eptesicus serotinus	Helena Santos	Morphology	DNA/Tissue Vouchered Only	wing punch	Helena Santos	Adult	40.6	-8.2	Portugal	Viseu	Tondela	Santiago de Besteiros
IBICH008-19	MB08	10006001	MB008	PHV188	Research Center in Biodiversity and Genetic Resources	BOLD:AAC2865	18	Chordata	62	Mammalia	329	Chiroptera	1027	Vespertilionidae	3179	Vespertilioninae	3213	Eptesicus	15905	Eptesicus serotinus	Pedro Horta	Morphology	DNA/Tissue Vouchered Only	wing punch	Pedro Horta e Helena Raposeira	Adult	41.3	-7.1	Portugal	Braganca	Vila Flor	Roios
IBICH009-19	MB09	10006002	MB009	H100	Research Center in Biodiversity and Genetic Resources	BOLD:AAC2816	18	Chordata	62	Mammalia	329	Chiroptera	1027	Vespertilionidae	3179	Vespertilioninae	3194	Hypsugo	84638	Hypsugo savii	Helena Santos	Morphology	DNA/Tissue Vouchered Only	wing punch	Helena Santos	Adult	40.6	-8.2	Portugal	Viseu	Tondela	Santiago de Besteiros
IBICH010-19	MB10	10006003	MB010	H85	Research Center in Biodiversity and Genetic Resources	BOLD:AAC2816	18	Chordata	62	Mammalia	329	Chiroptera	1027	Vespertilionidae	3179	Vespertilioninae	3194	Hypsugo	84638	Hypsugo savii	Helena Santos	Morphology	DNA/Tissue Vouchered Only	wing punch	Helena Santos	Adult	40.3	-7.6	Portugal	Guarda	Manteigas	Covao da Ametade
IBICH011-19	MB11	10006004	MB011	PHV74	Research Center in Biodiversity and Genetic Resources	BOLD:AAC2816	18	Chordata	62	Mammalia	329	Chiroptera	1027	Vespertilionidae	3179	Vespertilioninae	3194	Hypsugo	84638	Hypsugo savii	Pedro Horta	Morphology	DNA/Tissue Vouchered Only	wing punch	Pedro Horta e Helena Raposeira	Adult	41.3	-7.1	Portugal	Braganca	Vila Flor	Junqueira
IBICH012-19	MB12	10006005	MB012	H125	Research Center in Biodiversity and Genetic Resources	BOLD:AAC3658	18	Chordata	62	Mammalia	329	Chiroptera	1027	Vespertilionidae	98590	Miniopterinae	5083	Miniopterus	9181	Miniopterus schreibersii	Helena Santos	Morphology	DNA/Tissue Vouchered Only	wing punch	Helena Santos	Adult	41.8	-8.5	Portugal	Viana do Castelo	Arcos de Valdevez	Igreja
IBICH013-19	MB13	10006006	MB013	H16	Research Center in Biodiversity and Genetic Resources	BOLD:AAC3658	18	Chordata	62	Mammalia	329	Chiroptera	1027	Vespertilionidae	98590	Miniopterinae	5083	Miniopterus	9181	Miniopterus schreibersii	Helena Santos	Morphology	DNA/Tissue Vouchered Only	wing punch	Helena Santos	Adult	38.1	-8.6	Portugal	Setubal	Grandola	Santa Margarida da Serra
IBICH014-19	MB14	10006007	MB014	PHV40	Research Center in Biodiversity and Genetic Resources	BOLD:AAC3658	18	Chordata	62	Mammalia	329	Chiroptera	1027	Vespertilionidae	98590	Miniopterinae	5083	Miniopterus	9181	Miniopterus schreibersii	Pedro Horta	Morphology	DNA/Tissue Vouchered Only	wing punch	Pedro Horta e Helena Raposeira	Adult	41.4	-7.1	Portugal	Braganca	Vila Flor	Trindade
IBICH015-19	MB15	10006008	MB015	H141	Research Center in Biodiversity and Genetic Resources	BOLD:AAD0964	18	Chordata	62	Mammalia	329	Chiroptera	1027	Vespertilionidae	70341	Myotinae	3167	Myotis	84637	Myotis bechsteinii	Helena Santos	Morphology	DNA/Tissue Vouchered Only	wing punch	Helena Santos	Adult	39	-9.3	Portugal	Lisboa	Mafra	Mafra
IBICH016-19	MB16	10006009	MB016	H74	Research Center in Biodiversity and Genetic Resources	BOLD:AAD0964	18	Chordata	62	Mammalia	329	Chiroptera	1027	Vespertilionidae	70341	Myotinae	3167	Myotis	84637	Myotis bechsteinii	Helena Santos	Morphology	DNA/Tissue Vouchered Only	wing punch	Helena Santos	Adult	40.3	-7.6	Portugal	Guarda	Manteigas	Covao da Ametade
IBICH017-19	MB17	10006010	MB017	PH1033	Research Center in Biodiversity and Genetic Resources	BOLD:AAD0964	18	Chordata	62	Mammalia	329	Chiroptera	1027	Vespertilionidae	70341	Myotinae	3167	Myotis	84637	Myotis bechsteinii	Pedro Horta	Morphology	DNA/Tissue Vouchered Only	wing punch	Pedro Horta e Helena Raposeira	Adult	41.2	-7	Portugal	Braganca	Torre de Moncorvo	Carvalhal
IBICH018-19	MB18	10006011	MB018	PH477	Research Center in Biodiversity and Genetic Resources	BOLD:AAC9255	18	Chordata	62	Mammalia	329	Chiroptera	1027	Vespertilionidae	70341	Myotinae	3167	Myotis	90377	Myotis blythii	Pedro Horta	Morphology	DNA/Tissue Vouchered Only	wing punch	Pedro Horta e Helena Raposeira	Adult	41.2	-6.9	Portugal	Braganca	Torre de Moncorvo	Carvicais
IBICH019-19	MB19	10006012	MB019	PH492	Research Center in Biodiversity and Genetic Resources	BOLD:AAC9255	18	Chordata	62	Mammalia	329	Chiroptera	1027	Vespertilionidae	70341	Myotinae	3167	Myotis	90377	Myotis blythii	Pedro Horta	Morphology	DNA/Tissue Vouchered Only	wing punch	Pedro Horta e Helena Raposeira	Adult	41.2	-6.9	Portugal	Braganca	Torre de Moncorvo	Carvicais
IBICH020-19	MB20	10006013	MB020	H83	Research Center in Biodiversity and Genetic Resources	BOLD:AAA8808	18	Chordata	62	Mammalia	329	Chiroptera	1027	Vespertilionidae	70341	Myotinae	3167	Myotis	12231	Myotis daubentonii	Helena Santos	Morphology	DNA/Tissue Vouchered Only	wing punch	Helena Santos	Adult	40.3	-7.6	Portugal	Guarda	Manteigas	Covao da Ametade
IBICH021-19	MB21	10006014	MB021	H97	Research Center in Biodiversity and Genetic Resources	BOLD:AAA8808	18	Chordata	62	Mammalia	329	Chiroptera	1027	Vespertilionidae	70341	Myotinae	3167	Myotis	12231	Myotis daubentonii	Helena Santos	Morphology	DNA/Tissue Vouchered Only	wing punch	Helena Santos	Adult	37.4	-8.8	Portugal	Faro	Aljezur	Rogil
IBICH022-19	MB22	10006015	MB022	PH499	Research Center in Biodiversity and Genetic Resources	BOLD:AAA8808	18	Chordata	62	Mammalia	329	Chiroptera	1027	Vespertilionidae	70341	Myotinae	3167	Myotis	12231	Myotis daubentonii	Pedro Horta	Morphology	DNA/Tissue Vouchered Only	wing punch	Pedro Horta e Helena Raposeira	Adult	41.3	-7.1	Portugal	Braganca	Vila Flor	Junqueira
IBICH023-19	MB24	10006016	MB024	H189	Research Center in Biodiversity and Genetic Resources	BOLD:ADT1511	18	Chordata	62	Mammalia	329	Chiroptera	1027	Vespertilionidae	70341	Myotinae	3167	Myotis	925526	Myotis escalerai	Helena Santos	Morphology	DNA/Tissue Vouchered Only	wing punch	Helena Santos	Adult	38.5	-8.7	Portugal	Setubal	Palmela	Marateca
IBICH024-19	MB26	10006017	MB026	FG1736	Research Center in Biodiversity and Genetic Resources	BOLD:ADS3148	18	Chordata	62	Mammalia	329	Chiroptera	1027	Vespertilionidae	70341	Myotinae	3167	Myotis	925526	Myotis escalerai	Francisco Amorim	Morphology	DNA/Tissue Vouchered Only	wing punch	Francisco Amorim	Adult	41.2	-7	Portugal	Braganca	Torre de Moncorvo	Felgar
IBICH025-19	MB27	10006018	MB027	H142	Research Center in Biodiversity and Genetic Resources	BOLD:ADT1511	18	Chordata	62	Mammalia	329	Chiroptera	1027	Vespertilionidae	70341	Myotinae	3167	Myotis	925526	Myotis escalerai	Helena Santos	Morphology	DNA/Tissue Vouchered Only	wing punch	Helena Santos	Adult	39	-9.3	Portugal	Lisboa	Mafra	Mafra
IBICH026-19	MB28	10006019	MB028	H32	Research Center in Biodiversity and Genetic Resources	BOLD:ADT1511	18	Chordata	62	Mammalia	329	Chiroptera	1027	Vespertilionidae	70341	Myotinae	3167	Myotis	925526	Myotis escalerai	Helena Santos	Morphology	DNA/Tissue Vouchered Only	wing punch	Helena Santos	Adult	40.4	-7.6	Portugal	Guarda	Manteigas	Penhas Douradas
IBICH027-19	MB29	10006020	MB029	PHV1	Research Center in Biodiversity and Genetic Resources	BOLD:ADS3148	18	Chordata	62	Mammalia	329	Chiroptera	1027	Vespertilionidae	70341	Myotinae	3167	Myotis	925526	Myotis escalerai	Pedro Horta	Morphology	DNA/Tissue Vouchered Only	wing punch	Pedro Horta e Helena Raposeira	Adult	41.3	-7	Portugal	Braganca	Alfandega da Fe	Eucisia
IBICH028-19	MB30	10006021	MB030	FG1568	Research Center in Biodiversity and Genetic Resources	BOLD:AAC9255	18	Chordata	62	Mammalia	329	Chiroptera	1027	Vespertilionidae	70341	Myotinae	3167	Myotis	84644	Myotis myotis	Francisco Amorim	Morphology	DNA/Tissue Vouchered Only	wing punch	Francisco Amorim	Adult	41.5	-7	Portugal	Braganca	Macedo de Cavaleiros	Macedo de Cavaleiros
IBICH029-19	MB31	10006022	MB031	H136	Research Center in Biodiversity and Genetic Resources	BOLD:AAC9255	18	Chordata	62	Mammalia	329	Chiroptera	1027	Vespertilionidae	70341	Myotinae	3167	Myotis	84644	Myotis myotis	Helena Santos	Morphology	DNA/Tissue Vouchered Only	wing punch	Helena Santos	Adult	41.9	-8.6	Portugal	Viana do Castelo	Paredes de Coura	Lisouros
IBICH030-19	MB32	10006023	MB032	PHV60	Research Center in Biodiversity and Genetic Resources	BOLD:AAC9255	18	Chordata	62	Mammalia	329	Chiroptera	1027	Vespertilionidae	70341	Myotinae	3167	Myotis	84644	Myotis myotis	Pedro Horta	Morphology	DNA/Tissue Vouchered Only	wing punch	Pedro Horta e Helena Raposeira	Adult	41.5	-7	Portugal	Braganca	Macedo de Cavaleiros	Bornes
IBICH031-19	MB33	10006024	MB033	O10	Research Center in Biodiversity and Genetic Resources	BOLD:AAF5058	18	Chordata	62	Mammalia	329	Chiroptera	1027	Vespertilionidae	70341	Myotinae	3167	Myotis	84656	Myotis alcathoe	Hugo Rebelo	Morphology	DNA/Tissue Vouchered Only	wing punch	Hugo Rebelo	Adult	41.8	-8.1	Portugal	Braga	Terras de Bouro	Portela do Homem
IBICH032-19	MB35	10006025	MB035	H111	Research Center in Biodiversity and Genetic Resources	BOLD:AAF3011	18	Chordata	62	Mammalia	329	Chiroptera	1027	Vespertilionidae	3179	Vespertilioninae	3201	Nyctalus	73588	Nyctalus lasiopterus	Helena Santos	Morphology	DNA/Tissue Vouchered Only	wing punch	Helena Santos	Adult	40.6	-8.2	Portugal	Viseu	Tondela	Santiago de Besteiros
IBICH033-19	MB36	10006026	MB036	H114	Research Center in Biodiversity and Genetic Resources	BOLD:AAF3011	18	Chordata	62	Mammalia	329	Chiroptera	1027	Vespertilionidae	3179	Vespertilioninae	3201	Nyctalus	73588	Nyctalus lasiopterus	Helena Santos	Morphology	DNA/Tissue Vouchered Only	wing punch	Helena Santos	Adult	40.6	-8.2	Portugal	Viseu	Tondela	Santiago de Besteiros
IBICH034-19	MB37	10006027	MB037	H130	Research Center in Biodiversity and Genetic Resources	BOLD:AAC4752	18	Chordata	62	Mammalia	329	Chiroptera	1027	Vespertilionidae	3179	Vespertilioninae	3201	Nyctalus	70339	Nyctalus leisleri	Helena Santos	Morphology	DNA/Tissue Vouchered Only	wing punch	Helena Santos	Adult	41.9	-8.5	Portugal	Viana do Castelo	Paredes de Coura	Casaldate
IBICH035-19	MB38	10006028	MB038	H6	Research Center in Biodiversity and Genetic Resources	BOLD:AAC4752	18	Chordata	62	Mammalia	329	Chiroptera	1027	Vespertilionidae	3179	Vespertilioninae	3201	Nyctalus	70339	Nyctalus leisleri	Helena Santos	Morphology	DNA/Tissue Vouchered Only	wing punch	Helena Santos	Adult	38.1	-8.6	Portugal	Setubal	Grandola	Santa Margarida da Serra
IBICH036-19	MB39	10006029	MB039	H80	Research Center in Biodiversity and Genetic Resources	BOLD:AAC4752	18	Chordata	62	Mammalia	329	Chiroptera	1027	Vespertilionidae	3179	Vespertilioninae	3201	Nyctalus	70339	Nyctalus leisleri	Helena Santos	Morphology	DNA/Tissue Vouchered Only	wing punch	Helena Santos	Adult	40.3	-7.6	Portugal	Guarda	Manteigas	Covao da Ametade
IBICH037-19	MB40	10006030	MB040	FG1440	Research Center in Biodiversity and Genetic Resources	BOLD:AAC7411	18	Chordata	62	Mammalia	329	Chiroptera	1027	Vespertilionidae	3179	Vespertilioninae	3201	Nyctalus	70340	Nyctalus noctula	Francisco Amorim	Morphology	DNA/Tissue Vouchered Only	wing punch	Francisco Amorim	Adult	41.3	-6.9	Portugal	Braganca	Alfandega da Fe	Parada
IBICH038-19	MB41	10006031	MB041	FG1441	Research Center in Biodiversity and Genetic Resources	BOLD:AAC7411	18	Chordata	62	Mammalia	329	Chiroptera	1027	Vespertilionidae	3179	Vespertilioninae	3201	Nyctalus	70340	Nyctalus noctula	Francisco Amorim	Morphology	DNA/Tissue Vouchered Only	wing punch	Francisco Amorim	Adult	41.3	-6.9	Portugal	Braganca	Alfandega da Fe	Parada
IBICH039-19	MB43	10006032	MB043	H17	Research Center in Biodiversity and Genetic Resources	BOLD:AAA7926	18	Chordata	62	Mammalia	329	Chiroptera	1027	Vespertilionidae	3179	Vespertilioninae	3189	Pipistrellus	70336	Pipistrellus kuhlii	Helena Santos	Morphology	DNA/Tissue Vouchered Only	wing punch	Helena Santos	Adult	38.1	-8.6	Portugal	Setubal	Grandola	Santa Margarida da Serra
IBICH040-19	MB44	10006033	MB044	H92	Research Center in Biodiversity and Genetic Resources	BOLD:AAA7926	18	Chordata	62	Mammalia	329	Chiroptera	1027	Vespertilionidae	3179	Vespertilioninae	3189	Pipistrellus	70336	Pipistrellus kuhlii	Helena Santos	Morphology	DNA/Tissue Vouchered Only	wing punch	Helena Santos	Adult	40.5	-7.6	Portugal	Guarda	Gouveia	Moimenta da Serra
IBICH041-19	MB45	10006034	MB045	PHV33	Research Center in Biodiversity and Genetic Resources	BOLD:AAA7926	18	Chordata	62	Mammalia	329	Chiroptera	1027	Vespertilionidae	3179	Vespertilioninae	3189	Pipistrellus	70336	Pipistrellus kuhlii	Pedro Horta	Morphology	DNA/Tissue Vouchered Only	wing punch	Pedro Horta e Helena Raposeira	Adult	41.3	-7.1	Portugal	Braganca	Vila Flor	Santa Comba de Vilarica
IBICH042-19	MB46	10006035	MB046	H14	Research Center in Biodiversity and Genetic Resources	BOLD:AAC5524	18	Chordata	62	Mammalia	329	Chiroptera	1027	Vespertilionidae	3179	Vespertilioninae	3189	Pipistrellus	70338	Pipistrellus pipistrellus	Helena Santos	Morphology	DNA/Tissue Vouchered Only	wing punch	Helena Santos	Adult	39	-9.3	Portugal	Lisboa	Mafra	Mafra
IBICH043-19	MB47	10006036	MB047	H63	Research Center in Biodiversity and Genetic Resources	BOLD:AAC5524	18	Chordata	62	Mammalia	329	Chiroptera	1027	Vespertilionidae	3179	Vespertilioninae	3189	Pipistrellus	70338	Pipistrellus pipistrellus	Helena Santos	Morphology	DNA/Tissue Vouchered Only	wing punch	Helena Santos	Adult	40.3	-7.6	Portugal	Guarda	Manteigas	Covao da Ametade
IBICH044-19	MB48	10006037	MB048	PHV53	Research Center in Biodiversity and Genetic Resources	BOLD:AAC5524	18	Chordata	62	Mammalia	329	Chiroptera	1027	Vespertilionidae	3179	Vespertilioninae	3189	Pipistrellus	70338	Pipistrellus pipistrellus	Pedro Horta	Morphology	DNA/Tissue Vouchered Only	wing punch	Pedro Horta e Helena Raposeira	Adult	41.5	-7	Portugal	Braganca	Macedo de Cavaleiros	Bornes
IBICH045-19	MB49	10006038	MB049	FG1507	Research Center in Biodiversity and Genetic Resources	BOLD:AAB4312	18	Chordata	62	Mammalia	329	Chiroptera	1027	Vespertilionidae	3179	Vespertilioninae	3189	Pipistrellus	70337	Pipistrellus pygmaeus	Francisco Amorim	Morphology	DNA/Tissue Vouchered Only	wing punch	Francisco Amorim	Adult	41.3	-6.9	Portugal	Braganca	Mogadouro	Quinta de Sao Pedro
IBICH046-19	MB50	10006039	MB050	H156	Research Center in Biodiversity and Genetic Resources	BOLD:AAB4312	18	Chordata	62	Mammalia	329	Chiroptera	1027	Vespertilionidae	3179	Vespertilioninae	3189	Pipistrellus	70337	Pipistrellus pygmaeus	Helena Santos	Morphology	DNA/Tissue Vouchered Only	wing punch	Helena Santos	Adult	39.4	-7.4	Portugal	Portalegre	Marvao	Marvao
IBICH047-19	MB51	10006040	MB051	PH502	Research Center in Biodiversity and Genetic Resources	BOLD:AAC5524	18	Chordata	62	Mammalia	329	Chiroptera	1027	Vespertilionidae	3179	Vespertilioninae	3189	Pipistrellus	70338	Pipistrellus pipistrellus	Pedro Horta	Morphology	DNA/Tissue Vouchered Only	wing punch	Pedro Horta e Helena Raposeira	Adult	41.5	-7	Portugal	Braganca	Macedo de Cavaleiros	Vale Benfeito
IBICH048-19	MB52	10006041	MB052	PHV96	Research Center in Biodiversity and Genetic Resources	BOLD:ADU1131	18	Chordata	62	Mammalia	329	Chiroptera	1027	Vespertilionidae	3179	Vespertilioninae	3219	Plecotus	12155	Plecotus auritus	Pedro Horta	Morphology	DNA/Tissue Vouchered Only	wing punch	Pedro Horta e Helena Raposeira	Adult	41.5	-7	Portugal	Braganca	Macedo de Cavaleiros	Bornes
IBICH049-19	MB53	10006042	MB053	FG1593	Research Center in Biodiversity and Genetic Resources	BOLD:AAD0926	18	Chordata	62	Mammalia	329	Chiroptera	1027	Vespertilionidae	3179	Vespertilioninae	3219	Plecotus	84647	Plecotus austriacus	Francisco Amorim	Morphology	DNA/Tissue Vouchered Only	wing punch	Francisco Amorim	Adult	41.3	-6.9	Portugal	Braganca	Alfandega da Fe	Sardao
IBICH050-19	MB54	10006043	MB054	H183	Research Center in Biodiversity and Genetic Resources	BOLD:AAD0926	18	Chordata	62	Mammalia	329	Chiroptera	1027	Vespertilionidae	3179	Vespertilioninae	3219	Plecotus	84647	Plecotus austriacus	Helena Santos	Morphology	DNA/Tissue Vouchered Only	wing punch	Helena Santos	Adult	39.2	-8.6	Portugal	Santarem	Alpiarca	Alpiarca
IBICH051-19	MB55	10006044	MB055	PHV44	Research Center in Biodiversity and Genetic Resources	BOLD:AAD0926	18	Chordata	62	Mammalia	329	Chiroptera	1027	Vespertilionidae	3179	Vespertilioninae	3219	Plecotus	84647	Plecotus austriacus	Pedro Horta	Morphology	DNA/Tissue Vouchered Only	wing punch	Pedro Horta e Helena Raposeira	Adult	41.5	-7	Portugal	Braganca	Macedo de Cavaleiros	Bornes
IBICH052-19	MB56	10006045	MB056	PHV79	Research Center in Biodiversity and Genetic Resources	BOLD:AAF7222	18	Chordata	62	Mammalia	329	Chiroptera	1041	Rhinolophidae			3212	Rhinolophus	84658	Rhinolophus euryale	Pedro Horta	Morphology	DNA/Tissue Vouchered Only	wing punch	Pedro Horta e Helena Raposeira	Adult	41.2	-7	Portugal	Braganca	Torre de Moncorvo	Carvalhal
IBICH053-19	MB57	10006046	MB057	PHV4	Research Center in Biodiversity and Genetic Resources	BOLD:AAD7131	18	Chordata	62	Mammalia	329	Chiroptera	1041	Rhinolophidae			3212	Rhinolophus	73315	Rhinolophus ferrumequinum	Pedro Horta	Morphology	DNA/Tissue Vouchered Only	wing punch	Pedro Horta e Helena Raposeira	Adult	41.3	-7.1	Portugal	Braganca	Vila Flor	Junqueira
IBICH054-19	MB58	10006047	MB058	H43	Research Center in Biodiversity and Genetic Resources	BOLD:ADV3826	18	Chordata	62	Mammalia	329	Chiroptera	1041	Rhinolophidae			3212	Rhinolophus	84662	Rhinolophus hipposideros	Helena Santos	Morphology	DNA/Tissue Vouchered Only	wing punch	Helena Santos	Adult	40.4	-7.6	Portugal	Guarda	Manteigas	Penhas Douradas
IBICH055-19	MB59	10006048	MB059	PHV89	Research Center in Biodiversity and Genetic Resources	BOLD:ADV3826	18	Chordata	62	Mammalia	329	Chiroptera	1041	Rhinolophidae			3212	Rhinolophus	84662	Rhinolophus hipposideros	Pedro Horta	Morphology	DNA/Tissue Vouchered Only	wing punch	Pedro Horta e Helena Raposeira	Adult	41.5	-7	Portugal	Braganca	Macedo de Cavaleiros	Bornes
IBICH056-19	MB60	10006049	MB060	PHV5	Research Center in Biodiversity and Genetic Resources	BOLD:AAB2570	18	Chordata	62	Mammalia	329	Chiroptera	1053	Molossidae	71282	Molossinae	3237	Tadarida	12101	Tadarida teniotis	Pedro Horta	Morphology	DNA/Tissue Vouchered Only	wing punch	Pedro Horta e Helena Raposeira	Adult	41.3	-7.1	Portugal	Braganca	Vila Flor	Santa Comba de Vilarica
IBICH057-19	MB61	10006050	MB061	PH1171	Research Center in Biodiversity and Genetic Resources	BOLD:AAB4668	18	Chordata	62	Mammalia	329	Chiroptera	1027	Vespertilionidae	70341	Myotinae	3167	Myotis	84659	Myotis mystacinus	Pedro Horta	Morphology	DNA/Tissue Vouchered Only	wing punch	Pedro Horta e Helena Raposeira	Adult	40.3	-7.6	Portugal	Guarda	Manteigas	Covao D` Ametade
IBICH058-19	MB62	10006051	MB062	PH1893	Research Center in Biodiversity and Genetic Resources	BOLD:AAB4668	18	Chordata	62	Mammalia	329	Chiroptera	1027	Vespertilionidae	70341	Myotinae	3167	Myotis	84659	Myotis mystacinus	Pedro Horta	Morphology	DNA/Tissue Vouchered Only	wing punch	Pedro Horta e Helena Raposeira	Adult	40.3	-7.6	Portugal	Guarda	Manteigas	Covao D` Ametade
IBICH059-19	MB63	10006052	MB063	PH1894	Research Center in Biodiversity and Genetic Resources	BOLD:AAB4668	18	Chordata	62	Mammalia	329	Chiroptera	1027	Vespertilionidae	70341	Myotinae	3167	Myotis	84659	Myotis mystacinus	Pedro Horta	Morphology	DNA/Tissue Vouchered Only	wing punch	Pedro Horta e Helena Raposeira	Adult	40.3	-7.6	Portugal	Guarda	Manteigas	Covao D` Ametade
IBICH060-19	MB64	10006053	MB064	PH206	Research Center in Biodiversity and Genetic Resources	BOLD:AAF7233	18	Chordata	62	Mammalia	329	Chiroptera	1041	Rhinolophidae			3212	Rhinolophus	84655	Rhinolophus mehelyi	Pedro Horta	Morphology	DNA/Tissue Vouchered Only	wing punch	Pedro Horta e Helena Raposeira	Adult	37.4	-8.8	Portugal	Faro	Aljezur	Rogil
IBICH061-19	MB65	10006054	MB065	PH208	Research Center in Biodiversity and Genetic Resources	BOLD:AAF7233	18	Chordata	62	Mammalia	329	Chiroptera	1041	Rhinolophidae			3212	Rhinolophus	84655	Rhinolophus mehelyi	Pedro Horta	Morphology	DNA/Tissue Vouchered Only	wing punch	Pedro Horta e Helena Raposeira	Adult	37.4	-8.8	Portugal	Faro	Aljezur	Rogil
IBICH062-19	MB23	10061446	MB23	H117	Research Center in Biodiversity and Genetic Resources	BOLD:AAD0937	18	Chordata	62	Mammalia	329	Chiroptera	1027	Vespertilionidae	70341	Myotinae	3167	Myotis	84660	Myotis emarginatus	Helena Santos	Morphology	DNA/Tissue Vouchered Only	wing punch	Helena Santos	Adult	40.26	-7.2	Portugal	Castelo Branco	Penamacor	Meimoa
IBICH063-19	MB25	10061447	MB25	PH1029	Research Center in Biodiversity and Genetic Resources	BOLD:AAD0937	18	Chordata	62	Mammalia	329	Chiroptera	1027	Vespertilionidae	70341	Myotinae	3167	Myotis	84660	Myotis emarginatus	Pedro Horta	Morphology	DNA/Tissue Vouchered Only	wing punch	Helena Santos	Adult	41.2	-7	Portugal	Braganca	Torre de Moncorvo	Carvalhal
