# Supplementary material for: Hidden in our pockets: building of a DNA barcode library unveils the first record of Myotis alcathoe for Portugal
Source: Biodivers Data J. 2020 Jul 28;8:e54479. doi: 10.3897/BDJ.8.e54479 (PMC7403162; doi:10.3897/BDJ.8.e54479)
Supplement: Supplementary material 3 — IBI- Chiroptera library - DNA sequences [file bdj-08-e54479-s003.txt]

id	type	modified	language	license	rightsHolder	institutionID	collectionID	datasetID	institutionCode	collectionCode	datasetName	ownerInstitutionCode	basisOfRecord	dynamicProperties	occurrenceID	catalogNumber	recordedBy	individualCount	lifeStage	preparations	otherCatalogNumbers	associatedSequences	eventDate	year	month	day	fieldNumber	continent	country	countryCode	stateProvince	county	locality	decimalLatitude	decimalLongitude	geodeticDatum	identifiedBy	identificationRemarks	scientificName	higherClassification	kingdom	phylum	class	order	family	genus	specificEpithet	taxonRank	scientificNameAuthorship
f45e6f60-1ec2-4e7b-90ae-65c2d5b0c770	event	17/10/2019	en	https://creativecommons.org/licenses/by/4.0/legalcode	CIBIO (Research Center in Biodiversity and Genetic Resources) Portugal	37560003-ae75-43c3-95aa-48c98797aa2a	4ec2b246-f5fa-4b90-9a8d-ddafc2a3f970	0c89adb8-a0b5-44b1-a302-47080c241d90	CIBIO	InBIO Barcoding Initiative	IBI Chiroptera	CIBIO	MaterialSample	{"BOLD_ProcessID":"IBICH001-19"|"BOLD_BINURI":"BOLD:AAF0184"}	f45e6f60-1ec2-4e7b-90ae-65c2d5b0c770	MB01	Helena Santos	1	Adult	tissue | DNA extract	MB001	http://boldsystems.org/index.php/Public_RecordView?processid=IBICH001-19 | http://www.ncbi.nlm.nih.gov/nuccore/MT407270	26/06/2013	2013	6	26	H13	Europe	Portugal	PT	Setúbal	Grândola	Santa Margarida da Serra	38.1	-8.6	WGS84	Helena Santos	Morphology	Barbastella barbastellus (Schreber, 1774)	Animalia | Chordata | Mammalia | Chiroptera | Vespertilionidae | Vespertilioninae | Barbastella	Animalia	Chordata	Mammalia	Chiroptera	Vespertilionidae	Barbastella	barbastellus	species	(Schreber, 1774)
489fb26f-855d-4e00-a991-68e7993c5c5b	event	17/10/2019	en	https://creativecommons.org/licenses/by/4.0/legalcode	CIBIO (Research Center in Biodiversity and Genetic Resources) Portugal	37560003-ae75-43c3-95aa-48c98797aa2a	4ec2b246-f5fa-4b90-9a8d-ddafc2a3f970	0c89adb8-a0b5-44b1-a302-47080c241d90	CIBIO	InBIO Barcoding Initiative	IBI Chiroptera	CIBIO	MaterialSample	{"BOLD_ProcessID":"IBICH002-19"|"BOLD_BINURI":"BOLD:AAF0184"}	489fb26f-855d-4e00-a991-68e7993c5c5b	MB02	Helena Santos	1	Adult	tissue | DNA extract	MB002	http://boldsystems.org/index.php/Public_RecordView?processid=IBICH002-19 | http://www.ncbi.nlm.nih.gov/nuccore/MT407272	02/07/2013	2013	7	2	H84	Europe	Portugal	PT	Guarda	Manteigas	Covão da Ametade	40.3	-7.6	WGS84	Helena Santos	Morphology	Barbastella barbastellus (Schreber, 1774)	Animalia | Chordata | Mammalia | Chiroptera | Vespertilionidae | Vespertilioninae | Barbastella	Animalia	Chordata	Mammalia	Chiroptera	Vespertilionidae	Barbastella	barbastellus	species	(Schreber, 1774)
125aa746-4f67-4062-9fcc-737ef2f3f6a5	event	17/10/2019	en	https://creativecommons.org/licenses/by/4.0/legalcode	CIBIO (Research Center in Biodiversity and Genetic Resources) Portugal	37560003-ae75-43c3-95aa-48c98797aa2a	4ec2b246-f5fa-4b90-9a8d-ddafc2a3f970	0c89adb8-a0b5-44b1-a302-47080c241d90	CIBIO	InBIO Barcoding Initiative	IBI Chiroptera	CIBIO	MaterialSample	{"BOLD_ProcessID":"IBICH003-19"|"BOLD_BINURI":"BOLD:AAF0184"}	125aa746-4f67-4062-9fcc-737ef2f3f6a5	MB03	Pedro Horta | Helena Raposeira	1	Adult	tissue | DNA extract	MB003	http://boldsystems.org/index.php/Public_RecordView?processid=IBICH003-19 | http://www.ncbi.nlm.nih.gov/nuccore/MT407271	24/05/2016	2016	5	24	PHV43	Europe	Portugal	PT	Bragança	Alfândega da Fé	Sambade	41.4	-7	WGS84	Pedro Horta | Helena Raposeira	Morphology	Barbastella barbastellus (Schreber, 1774)	Animalia | Chordata | Mammalia | Chiroptera | Vespertilionidae | Vespertilioninae | Barbastella	Animalia	Chordata	Mammalia	Chiroptera	Vespertilionidae	Barbastella	barbastellus	species	(Schreber, 1774)
5a46fd69-780e-4572-9e49-baa910bf62d0	event	17/10/2019	en	https://creativecommons.org/licenses/by/4.0/legalcode	CIBIO (Research Center in Biodiversity and Genetic Resources) Portugal	37560003-ae75-43c3-95aa-48c98797aa2a	4ec2b246-f5fa-4b90-9a8d-ddafc2a3f970	0c89adb8-a0b5-44b1-a302-47080c241d90	CIBIO	InBIO Barcoding Initiative	IBI Chiroptera	CIBIO	MaterialSample	{"BOLD_ProcessID":"IBICH004-19"|"BOLD_BINURI":"BOLD:AAC2865"}	5a46fd69-780e-4572-9e49-baa910bf62d0	MB04	Helena Santos	1	Adult	tissue | DNA extract	MB004	http://boldsystems.org/index.php/Public_RecordView?processid=IBICH004-19 | http://www.ncbi.nlm.nih.gov/nuccore/MT407276	11/09/2013	2013	9	11	H151	Europe	Portugal	PT	Lisboa	Mafra	Mafra	39	-9.3	WGS84	Helena Santos	Morphology	Eptesicus serotinus (Schreber, 1774)	Animalia | Chordata | Mammalia | Chiroptera | Vespertilionidae | Vespertilioninae | Eptesicus	Animalia	Chordata	Mammalia	Chiroptera	Vespertilionidae	Eptesicus	serotinus	species	(Schreber, 1774)
2d7fbbc6-96c0-40c1-ab7e-0bb85aecc471	event	17/10/2019	en	https://creativecommons.org/licenses/by/4.0/legalcode	CIBIO (Research Center in Biodiversity and Genetic Resources) Portugal	37560003-ae75-43c3-95aa-48c98797aa2a	4ec2b246-f5fa-4b90-9a8d-ddafc2a3f970	0c89adb8-a0b5-44b1-a302-47080c241d90	CIBIO	InBIO Barcoding Initiative	IBI Chiroptera	CIBIO	MaterialSample	{"BOLD_ProcessID":"IBICH005-19"|"BOLD_BINURI":"BOLD:AAC2865"}	2d7fbbc6-96c0-40c1-ab7e-0bb85aecc471	MB05	Helena Santos	1	Adult	tissue | DNA extract	MB005	http://boldsystems.org/index.php/Public_RecordView?processid=IBICH005-19 | http://www.ncbi.nlm.nih.gov/nuccore/MT407273	09/10/2013	2013	10	9	H158	Europe	Portugal	PT	Portalegre	Castelo de Vide	Castelo de Vide	39.4	-7.4	WGS84	Helena Santos	Morphology	Eptesicus serotinus (Schreber, 1774)	Animalia | Chordata | Mammalia | Chiroptera | Vespertilionidae | Vespertilioninae | Eptesicus	Animalia	Chordata	Mammalia	Chiroptera	Vespertilionidae	Eptesicus	serotinus	species	(Schreber, 1774)
3ab8f24a-44a3-490b-8b12-915927bcaece	event	17/10/2019	en	https://creativecommons.org/licenses/by/4.0/legalcode	CIBIO (Research Center in Biodiversity and Genetic Resources) Portugal	37560003-ae75-43c3-95aa-48c98797aa2a	4ec2b246-f5fa-4b90-9a8d-ddafc2a3f970	0c89adb8-a0b5-44b1-a302-47080c241d90	CIBIO	InBIO Barcoding Initiative	IBI Chiroptera	CIBIO	MaterialSample	{"BOLD_ProcessID":"IBICH006-19"|"BOLD_BINURI":"BOLD:AAX8557"}	3ab8f24a-44a3-490b-8b12-915927bcaece	MB06	Pedro Horta | Helena Raposeira	1	Adult	tissue | DNA extract	MB006	http://boldsystems.org/index.php/Public_RecordView?processid=IBICH006-19 | http://www.ncbi.nlm.nih.gov/nuccore/MT407277	27/05/2016	2016	5	27	PHV75	Europe	Portugal	PT	Bragança	Vila Flor	Junqueira	41.3	-7.1	WGS84	Pedro Horta | Helena Raposeira	Morphology	Eptesicus isabellinus (Temminck, 1840)	Animalia | Chordata | Mammalia | Chiroptera | Vespertilionidae | Vespertilioninae | Eptesicus	Animalia	Chordata	Mammalia	Chiroptera	Vespertilionidae	Eptesicus	isabellinus	species	(Temminck, 1840)
9f848c14-4c67-4865-b32f-0a00f20993d6	event	17/10/2019	en	https://creativecommons.org/licenses/by/4.0/legalcode	CIBIO (Research Center in Biodiversity and Genetic Resources) Portugal	37560003-ae75-43c3-95aa-48c98797aa2a	4ec2b246-f5fa-4b90-9a8d-ddafc2a3f970	0c89adb8-a0b5-44b1-a302-47080c241d90	CIBIO	InBIO Barcoding Initiative	IBI Chiroptera	CIBIO	MaterialSample	{"BOLD_ProcessID":"IBICH007-19"|"BOLD_BINURI":"BOLD:AAC2865"}	9f848c14-4c67-4865-b32f-0a00f20993d6	MB07	Helena Santos	1	Adult	tissue | DNA extract	MB007	http://boldsystems.org/index.php/Public_RecordView?processid=IBICH007-19 | http://www.ncbi.nlm.nih.gov/nuccore/MT407274	31/07/2013	2013	7	31	H115	Europe	Portugal	PT	Viseu	Tondela	Santiago de Besteiros	40.6	-8.2	WGS84	Helena Santos	Morphology	Eptesicus serotinus (Schreber, 1774)	Animalia | Chordata | Mammalia | Chiroptera | Vespertilionidae | Vespertilioninae | Eptesicus	Animalia	Chordata	Mammalia	Chiroptera	Vespertilionidae	Eptesicus	serotinus	species	(Schreber, 1774)
45e9e717-3149-4bc6-8fc5-dfc7987027da	event	17/10/2019	en	https://creativecommons.org/licenses/by/4.0/legalcode	CIBIO (Research Center in Biodiversity and Genetic Resources) Portugal	37560003-ae75-43c3-95aa-48c98797aa2a	4ec2b246-f5fa-4b90-9a8d-ddafc2a3f970	0c89adb8-a0b5-44b1-a302-47080c241d90	CIBIO	InBIO Barcoding Initiative	IBI Chiroptera	CIBIO	MaterialSample	{"BOLD_ProcessID":"IBICH008-19"|"BOLD_BINURI":"BOLD:AAC2865"}	45e9e717-3149-4bc6-8fc5-dfc7987027da	MB08	Pedro Horta | Helena Raposeira	1	Adult	tissue | DNA extract	MB008	http://boldsystems.org/index.php/Public_RecordView?processid=IBICH008-19 | http://www.ncbi.nlm.nih.gov/nuccore/MT407275	23/06/2016	2016	6	23	PHV188	Europe	Portugal	PT	Bragança	Vila Flor	Roios	41.3	-7.1	WGS84	Pedro Horta | Helena Raposeira	Morphology	Eptesicus serotinus (Schreber, 1774)	Animalia | Chordata | Mammalia | Chiroptera | Vespertilionidae | Vespertilioninae | Eptesicus	Animalia	Chordata	Mammalia	Chiroptera	Vespertilionidae	Eptesicus	serotinus	species	(Schreber, 1774)
4f5d42bf-194b-4a94-9c07-47a0e02b5cdd	event	17/10/2019	en	https://creativecommons.org/licenses/by/4.0/legalcode	CIBIO (Research Center in Biodiversity and Genetic Resources) Portugal	37560003-ae75-43c3-95aa-48c98797aa2a	4ec2b246-f5fa-4b90-9a8d-ddafc2a3f970	0c89adb8-a0b5-44b1-a302-47080c241d90	CIBIO	InBIO Barcoding Initiative	IBI Chiroptera	CIBIO	MaterialSample	{"BOLD_ProcessID":"IBICH009-19"|"BOLD_BINURI":"BOLD:AAC2816"}	4f5d42bf-194b-4a94-9c07-47a0e02b5cdd	MB09	Helena Santos	1	Adult	tissue | DNA extract	MB009	http://boldsystems.org/index.php/Public_RecordView?processid=IBICH009-19 | http://www.ncbi.nlm.nih.gov/nuccore/MT407279	31/07/2013	2013	7	31	H100	Europe	Portugal	PT	Viseu	Tondela	Santiago de Besteiros	40.6	-8.2	WGS84	Helena Santos	Morphology	Hypsugo savii (Bonaparte, 1837)	Animalia | Chordata | Mammalia | Chiroptera | Vespertilionidae | Vespertilioninae | Hypsugo	Animalia	Chordata	Mammalia	Chiroptera	Vespertilionidae	Hypsugo	savii	species	(Bonaparte, 1837)
79ae18d4-c183-4fca-91da-40677a56c0e0	event	17/10/2019	en	https://creativecommons.org/licenses/by/4.0/legalcode	CIBIO (Research Center in Biodiversity and Genetic Resources) Portugal	37560003-ae75-43c3-95aa-48c98797aa2a	4ec2b246-f5fa-4b90-9a8d-ddafc2a3f970	0c89adb8-a0b5-44b1-a302-47080c241d90	CIBIO	InBIO Barcoding Initiative	IBI Chiroptera	CIBIO	MaterialSample	{"BOLD_ProcessID":"IBICH010-19"|"BOLD_BINURI":"BOLD:AAC2816"}	79ae18d4-c183-4fca-91da-40677a56c0e0	MB10	Helena Santos	1	Adult	tissue | DNA extract	MB010	http://boldsystems.org/index.php/Public_RecordView?processid=IBICH010-19 | http://www.ncbi.nlm.nih.gov/nuccore/MT407278	02/07/2013	2013	7	2	H85	Europe	Portugal	PT	Guarda	Manteigas	Covão da Ametade	40.3	-7.6	WGS84	Helena Santos	Morphology	Hypsugo savii (Bonaparte, 1837)	Animalia | Chordata | Mammalia | Chiroptera | Vespertilionidae | Vespertilioninae | Hypsugo	Animalia	Chordata	Mammalia	Chiroptera	Vespertilionidae	Hypsugo	savii	species	(Bonaparte, 1837)
caacdc77-c72e-435c-8b6a-adf88a05ea15	event	17/10/2019	en	https://creativecommons.org/licenses/by/4.0/legalcode	CIBIO (Research Center in Biodiversity and Genetic Resources) Portugal	37560003-ae75-43c3-95aa-48c98797aa2a	4ec2b246-f5fa-4b90-9a8d-ddafc2a3f970	0c89adb8-a0b5-44b1-a302-47080c241d90	CIBIO	InBIO Barcoding Initiative	IBI Chiroptera	CIBIO	MaterialSample	{"BOLD_ProcessID":"IBICH011-19"|"BOLD_BINURI":"BOLD:AAC2816"}	caacdc77-c72e-435c-8b6a-adf88a05ea15	MB11	Pedro Horta | Helena Raposeira	1	Adult	tissue | DNA extract	MB011	http://boldsystems.org/index.php/Public_RecordView?processid=IBICH011-19 | http://www.ncbi.nlm.nih.gov/nuccore/MT407280	27/05/2016	2016	5	27	PHV74	Europe	Portugal	PT	Bragança	Vila Flor	Junqueira	41.3	-7.1	WGS84	Pedro Horta | Helena Raposeira	Morphology	Hypsugo savii (Bonaparte, 1837)	Animalia | Chordata | Mammalia | Chiroptera | Vespertilionidae | Vespertilioninae | Hypsugo	Animalia	Chordata	Mammalia	Chiroptera	Vespertilionidae	Hypsugo	savii	species	(Bonaparte, 1837)
c047b00c-1baf-499d-9ff4-897536d7a2ca	event	17/10/2019	en	https://creativecommons.org/licenses/by/4.0/legalcode	CIBIO (Research Center in Biodiversity and Genetic Resources) Portugal	37560003-ae75-43c3-95aa-48c98797aa2a	4ec2b246-f5fa-4b90-9a8d-ddafc2a3f970	0c89adb8-a0b5-44b1-a302-47080c241d90	CIBIO	InBIO Barcoding Initiative	IBI Chiroptera	CIBIO	MaterialSample	{"BOLD_ProcessID":"IBICH012-19"|"BOLD_BINURI":"BOLD:AAC3658"}	c047b00c-1baf-499d-9ff4-897536d7a2ca	MB12	Helena Santos	1	Adult	tissue | DNA extract	MB012	http://boldsystems.org/index.php/Public_RecordView?processid=IBICH012-19 | http://www.ncbi.nlm.nih.gov/nuccore/MT407281	23/08/2013	2013	8	23	H125	Europe	Portugal	PT	Viana do Castelo	Arcos de Valdevez	Igreja	41.8	-8.5	WGS84	Helena Santos	Morphology	Miniopterus schreibersii (Kuhl, 1817)	Animalia | Chordata | Mammalia | Chiroptera | Vespertilionidae | Miniopterinae | Miniopterus	Animalia	Chordata	Mammalia	Chiroptera	Vespertilionidae	Miniopterus	schreibersii	species	(Kuhl, 1817)
0b6b960d-a734-4fe9-ac1e-79361394e328	event	17/10/2019	en	https://creativecommons.org/licenses/by/4.0/legalcode	CIBIO (Research Center in Biodiversity and Genetic Resources) Portugal	37560003-ae75-43c3-95aa-48c98797aa2a	4ec2b246-f5fa-4b90-9a8d-ddafc2a3f970	0c89adb8-a0b5-44b1-a302-47080c241d90	CIBIO	InBIO Barcoding Initiative	IBI Chiroptera	CIBIO	MaterialSample	{"BOLD_ProcessID":"IBICH013-19"|"BOLD_BINURI":"BOLD:AAC3658"}	0b6b960d-a734-4fe9-ac1e-79361394e328	MB13	Helena Santos	1	Adult	tissue | DNA extract	MB013	http://boldsystems.org/index.php/Public_RecordView?processid=IBICH013-19 | http://www.ncbi.nlm.nih.gov/nuccore/MT407282	27/06/2013	2013	6	27	H16	Europe	Portugal	PT	Setúbal	Grândola	Santa Margarida da Serra	38.1	-8.6	WGS84	Helena Santos	Morphology	Miniopterus schreibersii (Kuhl, 1817)	Animalia | Chordata | Mammalia | Chiroptera | Vespertilionidae | Miniopterinae | Miniopterus	Animalia	Chordata	Mammalia	Chiroptera	Vespertilionidae	Miniopterus	schreibersii	species	(Kuhl, 1817)
290f17fd-e895-4590-9a49-4b7cab9b9ff2	event	17/10/2019	en	https://creativecommons.org/licenses/by/4.0/legalcode	CIBIO (Research Center in Biodiversity and Genetic Resources) Portugal	37560003-ae75-43c3-95aa-48c98797aa2a	4ec2b246-f5fa-4b90-9a8d-ddafc2a3f970	0c89adb8-a0b5-44b1-a302-47080c241d90	CIBIO	InBIO Barcoding Initiative	IBI Chiroptera	CIBIO	MaterialSample	{"BOLD_ProcessID":"IBICH014-19"|"BOLD_BINURI":"BOLD:AAC3658"}	290f17fd-e895-4590-9a49-4b7cab9b9ff2	MB14	Pedro Horta | Helena Raposeira	1	Adult	tissue | DNA extract	MB014	http://boldsystems.org/index.php/Public_RecordView?processid=IBICH014-19 | http://www.ncbi.nlm.nih.gov/nuccore/MT407283	21/05/2016	2016	5	21	PHV40	Europe	Portugal	PT	Bragança	Vila Flor	Trindade	41.4	-7.1	WGS84	Pedro Horta | Helena Raposeira	Morphology	Miniopterus schreibersii (Kuhl, 1817)	Animalia | Chordata | Mammalia | Chiroptera | Vespertilionidae | Miniopterinae | Miniopterus	Animalia	Chordata	Mammalia	Chiroptera	Vespertilionidae	Miniopterus	schreibersii	species	(Kuhl, 1817)
15b552f8-afef-42b3-bd13-61487d52e616	event	17/10/2019	en	https://creativecommons.org/licenses/by/4.0/legalcode	CIBIO (Research Center in Biodiversity and Genetic Resources) Portugal	37560003-ae75-43c3-95aa-48c98797aa2a	4ec2b246-f5fa-4b90-9a8d-ddafc2a3f970	0c89adb8-a0b5-44b1-a302-47080c241d90	CIBIO	InBIO Barcoding Initiative	IBI Chiroptera	CIBIO	MaterialSample	{"BOLD_ProcessID":"IBICH015-19"|"BOLD_BINURI":"BOLD:AAD0964"}	15b552f8-afef-42b3-bd13-61487d52e616	MB15	Helena Santos	1	Adult	tissue | DNA extract	MB015	http://boldsystems.org/index.php/Public_RecordView?processid=IBICH015-19 | http://www.ncbi.nlm.nih.gov/nuccore/MT407285	11/09/2013	2013	9	11	H141	Europe	Portugal	PT	Lisboa	Mafra	Mafra	39	-9.3	WGS84	Helena Santos	Morphology	Myotis bechsteinii (Kuhl, 1817)	Animalia | Chordata | Mammalia | Chiroptera | Vespertilionidae | Myotinae | Myotis	Animalia	Chordata	Mammalia	Chiroptera	Vespertilionidae	Myotis	bechsteinii	species	(Kuhl, 1817)
8d2c699e-1fe0-4f1a-9d8c-900515fbbd3d	event	17/10/2019	en	https://creativecommons.org/licenses/by/4.0/legalcode	CIBIO (Research Center in Biodiversity and Genetic Resources) Portugal	37560003-ae75-43c3-95aa-48c98797aa2a	4ec2b246-f5fa-4b90-9a8d-ddafc2a3f970	0c89adb8-a0b5-44b1-a302-47080c241d90	CIBIO	InBIO Barcoding Initiative	IBI Chiroptera	CIBIO	MaterialSample	{"BOLD_ProcessID":"IBICH016-19"|"BOLD_BINURI":"BOLD:AAD0964"}	8d2c699e-1fe0-4f1a-9d8c-900515fbbd3d	MB16	Helena Santos	1	Adult	tissue | DNA extract	MB016	http://boldsystems.org/index.php/Public_RecordView?processid=IBICH016-19 | http://www.ncbi.nlm.nih.gov/nuccore/MT407287	02/07/2013	2013	7	2	H74	Europe	Portugal	PT	Guarda	Manteigas	Covão da Ametade	40.3	-7.6	WGS84	Helena Santos	Morphology	Myotis bechsteinii (Kuhl, 1817)	Animalia | Chordata | Mammalia | Chiroptera | Vespertilionidae | Myotinae | Myotis	Animalia	Chordata	Mammalia	Chiroptera	Vespertilionidae	Myotis	bechsteinii	species	(Kuhl, 1817)
f07ec7ee-43ef-4729-83dd-ff39e40500b8	event	17/10/2019	en	https://creativecommons.org/licenses/by/4.0/legalcode	CIBIO (Research Center in Biodiversity and Genetic Resources) Portugal	37560003-ae75-43c3-95aa-48c98797aa2a	4ec2b246-f5fa-4b90-9a8d-ddafc2a3f970	0c89adb8-a0b5-44b1-a302-47080c241d90	CIBIO	InBIO Barcoding Initiative	IBI Chiroptera	CIBIO	MaterialSample	{"BOLD_ProcessID":"IBICH017-19"|"BOLD_BINURI":"BOLD:AAD0964"}	f07ec7ee-43ef-4729-83dd-ff39e40500b8	MB17	Pedro Horta | Helena Raposeira	1	Adult	tissue | DNA extract	MB017	http://boldsystems.org/index.php/Public_RecordView?processid=IBICH017-19 | http://www.ncbi.nlm.nih.gov/nuccore/MT407286	12/07/2017	2017	7	12	PH1033	Europe	Portugal	PT	Bragança	Torre de Moncorvo	Carvalhal	41.2	-7	WGS84	Pedro Horta | Helena Raposeira	Morphology	Myotis bechsteinii (Kuhl, 1817)	Animalia | Chordata | Mammalia | Chiroptera | Vespertilionidae | Myotinae | Myotis	Animalia	Chordata	Mammalia	Chiroptera	Vespertilionidae	Myotis	bechsteinii	species	(Kuhl, 1817)
71dbc0db-9a1d-4851-8a9f-dcaf50afd881	event	17/10/2019	en	https://creativecommons.org/licenses/by/4.0/legalcode	CIBIO (Research Center in Biodiversity and Genetic Resources) Portugal	37560003-ae75-43c3-95aa-48c98797aa2a	4ec2b246-f5fa-4b90-9a8d-ddafc2a3f970	0c89adb8-a0b5-44b1-a302-47080c241d90	CIBIO	InBIO Barcoding Initiative	IBI Chiroptera	CIBIO	MaterialSample	{"BOLD_ProcessID":"IBICH018-19"|"BOLD_BINURI":"BOLD:AAC9255"}	71dbc0db-9a1d-4851-8a9f-dcaf50afd881	MB18	Pedro Horta | Helena Raposeira	1	Adult	tissue | DNA extract	MB018	http://boldsystems.org/index.php/Public_RecordView?processid=IBICH018-19 | http://www.ncbi.nlm.nih.gov/nuccore/MT407289	12/04/2017	2017	4	12	PH477	Europe	Portugal	PT	Bragança	Torre de Moncorvo	Carviçais	41.2	-6.9	WGS84	Pedro Horta | Helena Raposeira	Morphology	Myotis blythii (Tomes, 1857)	Animalia | Chordata | Mammalia | Chiroptera | Vespertilionidae | Myotinae | Myotis	Animalia	Chordata	Mammalia	Chiroptera	Vespertilionidae	Myotis	blythii	species	(Tomes, 1857)
664a7ff8-8c2a-4975-862a-1e1ca6681f87	event	17/10/2019	en	https://creativecommons.org/licenses/by/4.0/legalcode	CIBIO (Research Center in Biodiversity and Genetic Resources) Portugal	37560003-ae75-43c3-95aa-48c98797aa2a	4ec2b246-f5fa-4b90-9a8d-ddafc2a3f970	0c89adb8-a0b5-44b1-a302-47080c241d90	CIBIO	InBIO Barcoding Initiative	IBI Chiroptera	CIBIO	MaterialSample	{"BOLD_ProcessID":"IBICH019-19"|"BOLD_BINURI":"BOLD:AAC9255"}	664a7ff8-8c2a-4975-862a-1e1ca6681f87	MB19	Pedro Horta | Helena Raposeira	1	Adult	tissue | DNA extract	MB019	http://boldsystems.org/index.php/Public_RecordView?processid=IBICH019-19 | http://www.ncbi.nlm.nih.gov/nuccore/MT407288	12/04/2017	2017	4	12	PH492	Europe	Portugal	PT	Bragança	Torre de Moncorvo	Carviçais	41.2	-6.9	WGS84	Pedro Horta | Helena Raposeira	Morphology	Myotis blythii (Tomes, 1857)	Animalia | Chordata | Mammalia | Chiroptera | Vespertilionidae | Myotinae | Myotis	Animalia	Chordata	Mammalia	Chiroptera	Vespertilionidae	Myotis	blythii	species	(Tomes, 1857)
c2c59632-a5ac-4fc0-bf07-60d94aaf2c9b	event	17/10/2019	en	https://creativecommons.org/licenses/by/4.0/legalcode	CIBIO (Research Center in Biodiversity and Genetic Resources) Portugal	37560003-ae75-43c3-95aa-48c98797aa2a	4ec2b246-f5fa-4b90-9a8d-ddafc2a3f970	0c89adb8-a0b5-44b1-a302-47080c241d90	CIBIO	InBIO Barcoding Initiative	IBI Chiroptera	CIBIO	MaterialSample	{"BOLD_ProcessID":"IBICH020-19"|"BOLD_BINURI":"BOLD:AAA8808"}	c2c59632-a5ac-4fc0-bf07-60d94aaf2c9b	MB20	Helena Santos	1	Adult	tissue | DNA extract	MB020	http://boldsystems.org/index.php/Public_RecordView?processid=IBICH020-19 | http://www.ncbi.nlm.nih.gov/nuccore/MT407290	02/07/2013	2013	7	2	H83	Europe	Portugal	PT	Guarda	Manteigas	Covão da Ametade	40.3	-7.6	WGS84	Helena Santos	Morphology	Myotis daubentonii (Kuhl, 1817)	Animalia | Chordata | Mammalia | Chiroptera | Vespertilionidae | Myotinae | Myotis	Animalia	Chordata	Mammalia	Chiroptera	Vespertilionidae	Myotis	daubentonii	species	(Kuhl, 1817)
0070fa1c-4ff7-4828-b116-4675856e1e04	event	17/10/2019	en	https://creativecommons.org/licenses/by/4.0/legalcode	CIBIO (Research Center in Biodiversity and Genetic Resources) Portugal	37560003-ae75-43c3-95aa-48c98797aa2a	4ec2b246-f5fa-4b90-9a8d-ddafc2a3f970	0c89adb8-a0b5-44b1-a302-47080c241d90	CIBIO	InBIO Barcoding Initiative	IBI Chiroptera	CIBIO	MaterialSample	{"BOLD_ProcessID":"IBICH021-19"|"BOLD_BINURI":"BOLD:AAA8808"}	0070fa1c-4ff7-4828-b116-4675856e1e04	MB21	Helena Santos	1	Adult	tissue | DNA extract	MB021	http://boldsystems.org/index.php/Public_RecordView?processid=IBICH021-19 | http://www.ncbi.nlm.nih.gov/nuccore/MT407292	11/07/2013	2013	7	11	H97	Europe	Portugal	PT	Faro	Aljezur	Rogil	37.4	-8.8	WGS84	Helena Santos	Morphology	Myotis daubentonii (Kuhl, 1817)	Animalia | Chordata | Mammalia | Chiroptera | Vespertilionidae | Myotinae | Myotis	Animalia	Chordata	Mammalia	Chiroptera	Vespertilionidae	Myotis	daubentonii	species	(Kuhl, 1817)
cf63c5d0-05e9-49ae-a051-d7fee825ca8f	event	17/10/2019	en	https://creativecommons.org/licenses/by/4.0/legalcode	CIBIO (Research Center in Biodiversity and Genetic Resources) Portugal	37560003-ae75-43c3-95aa-48c98797aa2a	4ec2b246-f5fa-4b90-9a8d-ddafc2a3f970	0c89adb8-a0b5-44b1-a302-47080c241d90	CIBIO	InBIO Barcoding Initiative	IBI Chiroptera	CIBIO	MaterialSample	{"BOLD_ProcessID":"IBICH022-19"|"BOLD_BINURI":"BOLD:AAA8808"}	cf63c5d0-05e9-49ae-a051-d7fee825ca8f	MB22	Pedro Horta | Helena Raposeira	1	Adult	tissue | DNA extract	MB022	http://boldsystems.org/index.php/Public_RecordView?processid=IBICH022-19 | http://www.ncbi.nlm.nih.gov/nuccore/MT407291	19/04/2017	2017	4	19	PH499	Europe	Portugal	PT	Bragança	Vila Flor	Junqueira	41.3	-7.1	WGS84	Pedro Horta | Helena Raposeira	Morphology	Myotis daubentonii (Kuhl, 1817)	Animalia | Chordata | Mammalia | Chiroptera | Vespertilionidae | Myotinae | Myotis	Animalia	Chordata	Mammalia	Chiroptera	Vespertilionidae	Myotis	daubentonii	species	(Kuhl, 1817)
508caadd-b59a-4ec7-8ad0-365e2f09fa31	event	17/10/2019	en	https://creativecommons.org/licenses/by/4.0/legalcode	CIBIO (Research Center in Biodiversity and Genetic Resources) Portugal	37560003-ae75-43c3-95aa-48c98797aa2a	4ec2b246-f5fa-4b90-9a8d-ddafc2a3f970	0c89adb8-a0b5-44b1-a302-47080c241d90	CIBIO	InBIO Barcoding Initiative	IBI Chiroptera	CIBIO	MaterialSample	{"BOLD_ProcessID":"IBICH062-19"|"BOLD_BINURI":"BOLD:AAD0937"}	508caadd-b59a-4ec7-8ad0-365e2f09fa31	MB23	Helena Santos	1	Adult	tissue | DNA extract	MB23	http://boldsystems.org/index.php/Public_RecordView?processid=IBICH062-19 | http://www.ncbi.nlm.nih.gov/nuccore/MT407294	02/02/2013	2013	2	2	H117	Europe	Portugal	PT	Castelo Branco	Penamacor	Meimoa	40.26	-7.2	WGS84	Helena Santos	Morphology	Myotis emarginatus (E.Geoffroy, 1806)	Animalia | Chordata | Mammalia | Chiroptera | Vespertilionidae | Myotinae | Myotis	Animalia	Chordata	Mammalia	Chiroptera	Vespertilionidae	Myotis	emarginatus	species	(E.Geoffroy, 1806)
e4634371-b287-40e0-a03d-75ac86051849	event	17/10/2019	en	https://creativecommons.org/licenses/by/4.0/legalcode	CIBIO (Research Center in Biodiversity and Genetic Resources) Portugal	37560003-ae75-43c3-95aa-48c98797aa2a	4ec2b246-f5fa-4b90-9a8d-ddafc2a3f970	0c89adb8-a0b5-44b1-a302-47080c241d90	CIBIO	InBIO Barcoding Initiative	IBI Chiroptera	CIBIO	MaterialSample	{"BOLD_ProcessID":"IBICH023-19"|"BOLD_BINURI":"BOLD:ADT1511"}	e4634371-b287-40e0-a03d-75ac86051849	MB24	Helena Santos	1	Adult	tissue | DNA extract	MB024	http://boldsystems.org/index.php/Public_RecordView?processid=IBICH023-19 | http://www.ncbi.nlm.nih.gov/nuccore/MT407297	27/05/2014	2014	5	27	H189	Europe	Portugal	PT	Setúbal	Palmela	Marateca	38.5	-8.7	WGS84	Helena Santos	Morphology	Myotis escalerai Cabrera, 1904	Animalia | Chordata | Mammalia | Chiroptera | Vespertilionidae | Myotinae | Myotis	Animalia	Chordata	Mammalia	Chiroptera	Vespertilionidae	Myotis	escalerai	species	Cabrera, 1904
cc93472c-fe1f-4a7d-80b3-2f34caeee1bb	event	17/10/2019	en	https://creativecommons.org/licenses/by/4.0/legalcode	CIBIO (Research Center in Biodiversity and Genetic Resources) Portugal	37560003-ae75-43c3-95aa-48c98797aa2a	4ec2b246-f5fa-4b90-9a8d-ddafc2a3f970	0c89adb8-a0b5-44b1-a302-47080c241d90	CIBIO	InBIO Barcoding Initiative	IBI Chiroptera	CIBIO	MaterialSample	{"BOLD_ProcessID":"IBICH063-19"|"BOLD_BINURI":"BOLD:AAD0937"}	cc93472c-fe1f-4a7d-80b3-2f34caeee1bb	MB25	Helena Santos	1	Adult	tissue | DNA extract	MB25	http://boldsystems.org/index.php/Public_RecordView?processid=IBICH063-19 | http://www.ncbi.nlm.nih.gov/nuccore/MT407293	12/07/2017	2017	7	12	PH1029	Europe	Portugal	PT	Bragança	Torre de Moncorvo	Carvalhal	41.2	-7	WGS84	Pedro Horta | Helena Raposeira	Morphology	Myotis emarginatus (E.Geoffroy, 1806)	Animalia | Chordata | Mammalia | Chiroptera | Vespertilionidae | Myotinae | Myotis	Animalia	Chordata	Mammalia	Chiroptera	Vespertilionidae	Myotis	emarginatus	species	(E.Geoffroy, 1806)
0a6579da-6c70-4a7a-a1ce-9fc327542abb	event	17/10/2019	en	https://creativecommons.org/licenses/by/4.0/legalcode	CIBIO (Research Center in Biodiversity and Genetic Resources) Portugal	37560003-ae75-43c3-95aa-48c98797aa2a	4ec2b246-f5fa-4b90-9a8d-ddafc2a3f970	0c89adb8-a0b5-44b1-a302-47080c241d90	CIBIO	InBIO Barcoding Initiative	IBI Chiroptera	CIBIO	MaterialSample	{"BOLD_ProcessID":"IBICH024-19"|"BOLD_BINURI":"BOLD:ADS3148"}	0a6579da-6c70-4a7a-a1ce-9fc327542abb	MB26	Francisco Amorim	1	Adult	tissue | DNA extract	MB026	http://boldsystems.org/index.php/Public_RecordView?processid=IBICH024-19 | http://www.ncbi.nlm.nih.gov/nuccore/MT407298	15/01/2014	2014	1	15	FG1736	Europe	Portugal	PT	Bragança	Torre de Moncorvo	Felgar	41.2	-7	WGS84	Francisco Amorim	Morphology	Myotis escalerai Cabrera, 1904	Animalia | Chordata | Mammalia | Chiroptera | Vespertilionidae | Myotinae | Myotis	Animalia	Chordata	Mammalia	Chiroptera	Vespertilionidae	Myotis	escalerai	species	Cabrera, 1904
ce25d1fc-9760-4391-bf65-7d3fe675fabd	event	17/10/2019	en	https://creativecommons.org/licenses/by/4.0/legalcode	CIBIO (Research Center in Biodiversity and Genetic Resources) Portugal	37560003-ae75-43c3-95aa-48c98797aa2a	4ec2b246-f5fa-4b90-9a8d-ddafc2a3f970	0c89adb8-a0b5-44b1-a302-47080c241d90	CIBIO	InBIO Barcoding Initiative	IBI Chiroptera	CIBIO	MaterialSample	{"BOLD_ProcessID":"IBICH025-19"|"BOLD_BINURI":"BOLD:ADT1511"}	ce25d1fc-9760-4391-bf65-7d3fe675fabd	MB27	Helena Santos	1	Adult	tissue | DNA extract	MB027	http://boldsystems.org/index.php/Public_RecordView?processid=IBICH025-19 | http://www.ncbi.nlm.nih.gov/nuccore/MT407299	11/09/2013	2013	9	11	H142	Europe	Portugal	PT	Lisboa	Mafra	Mafra	39	-9.3	WGS84	Helena Santos	Morphology	Myotis escalerai Cabrera, 1904	Animalia | Chordata | Mammalia | Chiroptera | Vespertilionidae | Myotinae | Myotis	Animalia	Chordata	Mammalia	Chiroptera	Vespertilionidae	Myotis	escalerai	species	Cabrera, 1904
0212b08b-d34a-4052-adb4-d7d4ec62416a	event	17/10/2019	en	https://creativecommons.org/licenses/by/4.0/legalcode	CIBIO (Research Center in Biodiversity and Genetic Resources) Portugal	37560003-ae75-43c3-95aa-48c98797aa2a	4ec2b246-f5fa-4b90-9a8d-ddafc2a3f970	0c89adb8-a0b5-44b1-a302-47080c241d90	CIBIO	InBIO Barcoding Initiative	IBI Chiroptera	CIBIO	MaterialSample	{"BOLD_ProcessID":"IBICH026-19"|"BOLD_BINURI":"BOLD:ADT1511"}	0212b08b-d34a-4052-adb4-d7d4ec62416a	MB28	Helena Santos	1	Adult	tissue | DNA extract	MB028	http://boldsystems.org/index.php/Public_RecordView?processid=IBICH026-19 | http://www.ncbi.nlm.nih.gov/nuccore/MT407296	01/07/2013	2013	7	1	H32	Europe	Portugal	PT	Guarda	Manteigas	Penhas Douradas	40.4	-7.6	WGS84	Helena Santos	Morphology	Myotis escalerai Cabrera, 1904	Animalia | Chordata | Mammalia | Chiroptera | Vespertilionidae | Myotinae | Myotis	Animalia	Chordata	Mammalia	Chiroptera	Vespertilionidae	Myotis	escalerai	species	Cabrera, 1904
af383a8d-d223-45b8-82da-eab48fc0ea8a	event	17/10/2019	en	https://creativecommons.org/licenses/by/4.0/legalcode	CIBIO (Research Center in Biodiversity and Genetic Resources) Portugal	37560003-ae75-43c3-95aa-48c98797aa2a	4ec2b246-f5fa-4b90-9a8d-ddafc2a3f970	0c89adb8-a0b5-44b1-a302-47080c241d90	CIBIO	InBIO Barcoding Initiative	IBI Chiroptera	CIBIO	MaterialSample	{"BOLD_ProcessID":"IBICH027-19"|"BOLD_BINURI":"BOLD:ADS3148"}	af383a8d-d223-45b8-82da-eab48fc0ea8a	MB29	Pedro Horta | Helena Raposeira	1	Adult	tissue | DNA extract	MB029	http://boldsystems.org/index.php/Public_RecordView?processid=IBICH027-19 | http://www.ncbi.nlm.nih.gov/nuccore/MT407295	17/05/2016	2016	5	17	PHV1	Europe	Portugal	PT	Bragança	Alfândega da Fé	Eucísia	41.3	-7	WGS84	Pedro Horta | Helena Raposeira	Morphology	Myotis escalerai Cabrera, 1904	Animalia | Chordata | Mammalia | Chiroptera | Vespertilionidae | Myotinae | Myotis	Animalia	Chordata	Mammalia	Chiroptera	Vespertilionidae	Myotis	escalerai	species	Cabrera, 1904
82a7fb53-6728-433f-8d56-4e0146dcf76c	event	17/10/2019	en	https://creativecommons.org/licenses/by/4.0/legalcode	CIBIO (Research Center in Biodiversity and Genetic Resources) Portugal	37560003-ae75-43c3-95aa-48c98797aa2a	4ec2b246-f5fa-4b90-9a8d-ddafc2a3f970	0c89adb8-a0b5-44b1-a302-47080c241d90	CIBIO	InBIO Barcoding Initiative	IBI Chiroptera	CIBIO	MaterialSample	{"BOLD_ProcessID":"IBICH028-19"|"BOLD_BINURI":"BOLD:AAC9255"}	82a7fb53-6728-433f-8d56-4e0146dcf76c	MB30	Francisco Amorim	1	Adult	tissue | DNA extract	MB030	http://boldsystems.org/index.php/Public_RecordView?processid=IBICH028-19 | http://www.ncbi.nlm.nih.gov/nuccore/MT407302	24/09/2013	2013	9	24	FG1568	Europe	Portugal	PT	Bragança	Macedo de Cavaleiros	Macedo de Cavaleiros	41.5	-7	WGS84	Francisco Amorim	Morphology	Myotis myotis (Borkhausen, 1797)	Animalia | Chordata | Mammalia | Chiroptera | Vespertilionidae | Myotinae | Myotis	Animalia	Chordata	Mammalia	Chiroptera	Vespertilionidae	Myotis	myotis	species	(Borkhausen, 1797)
11ca6f94-4100-479f-8042-b25b0f9a6460	event	17/10/2019	en	https://creativecommons.org/licenses/by/4.0/legalcode	CIBIO (Research Center in Biodiversity and Genetic Resources) Portugal	37560003-ae75-43c3-95aa-48c98797aa2a	4ec2b246-f5fa-4b90-9a8d-ddafc2a3f970	0c89adb8-a0b5-44b1-a302-47080c241d90	CIBIO	InBIO Barcoding Initiative	IBI Chiroptera	CIBIO	MaterialSample	{"BOLD_ProcessID":"IBICH029-19"|"BOLD_BINURI":"BOLD:AAC9255"}	11ca6f94-4100-479f-8042-b25b0f9a6460	MB31	Helena Santos	1	Adult	tissue | DNA extract	MB031	http://boldsystems.org/index.php/Public_RecordView?processid=IBICH029-19 | http://www.ncbi.nlm.nih.gov/nuccore/MT407301	06/09/2013	2013	9	6	H136	Europe	Portugal	PT	Viana do Castelo	Paredes de Coura	Lisouros	41.9	-8.6	WGS84	Helena Santos	Morphology	Myotis myotis (Borkhausen, 1797)	Animalia | Chordata | Mammalia | Chiroptera | Vespertilionidae | Myotinae | Myotis	Animalia	Chordata	Mammalia	Chiroptera	Vespertilionidae	Myotis	myotis	species	(Borkhausen, 1797)
cc7f4d38-a1cb-4a09-b282-7b2e2086e1af	event	17/10/2019	en	https://creativecommons.org/licenses/by/4.0/legalcode	CIBIO (Research Center in Biodiversity and Genetic Resources) Portugal	37560003-ae75-43c3-95aa-48c98797aa2a	4ec2b246-f5fa-4b90-9a8d-ddafc2a3f970	0c89adb8-a0b5-44b1-a302-47080c241d90	CIBIO	InBIO Barcoding Initiative	IBI Chiroptera	CIBIO	MaterialSample	{"BOLD_ProcessID":"IBICH030-19"|"BOLD_BINURI":"BOLD:AAC9255"}	cc7f4d38-a1cb-4a09-b282-7b2e2086e1af	MB32	Pedro Horta | Helena Raposeira	1	Adult	tissue | DNA extract	MB032	http://boldsystems.org/index.php/Public_RecordView?processid=IBICH030-19 | http://www.ncbi.nlm.nih.gov/nuccore/MT407300	25/05/2016	2016	5	25	PHV60	Europe	Portugal	PT	Bragança	Macedo de Cavaleiros	Bornes	41.5	-7	WGS84	Pedro Horta | Helena Raposeira	Morphology	Myotis myotis (Borkhausen, 1797)	Animalia | Chordata | Mammalia | Chiroptera | Vespertilionidae | Myotinae | Myotis	Animalia	Chordata	Mammalia	Chiroptera	Vespertilionidae	Myotis	myotis	species	(Borkhausen, 1797)
3d8aa42c-e6f0-4ba6-a33b-bf4222906436	event	17/10/2019	en	https://creativecommons.org/licenses/by/4.0/legalcode	CIBIO (Research Center in Biodiversity and Genetic Resources) Portugal	37560003-ae75-43c3-95aa-48c98797aa2a	4ec2b246-f5fa-4b90-9a8d-ddafc2a3f970	0c89adb8-a0b5-44b1-a302-47080c241d90	CIBIO	InBIO Barcoding Initiative	IBI Chiroptera	CIBIO	MaterialSample	{"BOLD_ProcessID":"IBICH031-19"|"BOLD_BINURI":"BOLD:AAF5058"}	3d8aa42c-e6f0-4ba6-a33b-bf4222906436	MB33	Hugo Rebelo	1	Adult	tissue | DNA extract	MB033	http://boldsystems.org/index.php/Public_RecordView?processid=IBICH031-19 | http://www.ncbi.nlm.nih.gov/nuccore/MT407284	27/06/2005	2005	6	27	O10	Europe	Portugal	PT	Braga	Terras de Bouro	Portela do Homem	41.8	-8.1	WGS84	Hugo Rebelo	Morphology	Myotis alcathoe von Helversen & Heller, 2001	Animalia | Chordata | Mammalia | Chiroptera | Vespertilionidae | Myotinae | Myotis	Animalia	Chordata	Mammalia	Chiroptera	Vespertilionidae	Myotis	alcathoe	species	von Helversen & Heller, 2001
f1fe3fc7-7a06-475b-9af5-db8ad3f8ee33	event	17/10/2019	en	https://creativecommons.org/licenses/by/4.0/legalcode	CIBIO (Research Center in Biodiversity and Genetic Resources) Portugal	37560003-ae75-43c3-95aa-48c98797aa2a	4ec2b246-f5fa-4b90-9a8d-ddafc2a3f970	0c89adb8-a0b5-44b1-a302-47080c241d90	CIBIO	InBIO Barcoding Initiative	IBI Chiroptera	CIBIO	MaterialSample	{"BOLD_ProcessID":"IBICH032-19"|"BOLD_BINURI":"BOLD:AAF3011"}	f1fe3fc7-7a06-475b-9af5-db8ad3f8ee33	MB35	Helena Santos	1	Adult	tissue | DNA extract	MB035	http://boldsystems.org/index.php/Public_RecordView?processid=IBICH032-19 | http://www.ncbi.nlm.nih.gov/nuccore/MT407306	31/07/2013	2013	7	31	H111	Europe	Portugal	PT	Viseu	Tondela	Santiago de Besteiros	40.6	-8.2	WGS84	Helena Santos	Morphology	Nyctalus lasiopterus (Schreber, 1780)	Animalia | Chordata | Mammalia | Chiroptera | Vespertilionidae | Vespertilioninae | Nyctalus	Animalia	Chordata	Mammalia	Chiroptera	Vespertilionidae	Nyctalus	lasiopterus	species	(Schreber, 1780)
ccc3a517-1b93-4780-8371-23a2a2a59ade	event	17/10/2019	en	https://creativecommons.org/licenses/by/4.0/legalcode	CIBIO (Research Center in Biodiversity and Genetic Resources) Portugal	37560003-ae75-43c3-95aa-48c98797aa2a	4ec2b246-f5fa-4b90-9a8d-ddafc2a3f970	0c89adb8-a0b5-44b1-a302-47080c241d90	CIBIO	InBIO Barcoding Initiative	IBI Chiroptera	CIBIO	MaterialSample	{"BOLD_ProcessID":"IBICH033-19"|"BOLD_BINURI":"BOLD:AAF3011"}	ccc3a517-1b93-4780-8371-23a2a2a59ade	MB36	Helena Santos	1	Adult	tissue | DNA extract	MB036	http://boldsystems.org/index.php/Public_RecordView?processid=IBICH033-19 | http://www.ncbi.nlm.nih.gov/nuccore/MT407307	31/07/2013	2013	7	31	H114	Europe	Portugal	PT	Viseu	Tondela	Santiago de Besteiros	40.6	-8.2	WGS84	Helena Santos	Morphology	Nyctalus lasiopterus (Schreber, 1780)	Animalia | Chordata | Mammalia | Chiroptera | Vespertilionidae | Vespertilioninae | Nyctalus	Animalia	Chordata	Mammalia	Chiroptera	Vespertilionidae	Nyctalus	lasiopterus	species	(Schreber, 1780)
27d90f0c-cb65-420c-8032-c12f3b082dc6	event	17/10/2019	en	https://creativecommons.org/licenses/by/4.0/legalcode	CIBIO (Research Center in Biodiversity and Genetic Resources) Portugal	37560003-ae75-43c3-95aa-48c98797aa2a	4ec2b246-f5fa-4b90-9a8d-ddafc2a3f970	0c89adb8-a0b5-44b1-a302-47080c241d90	CIBIO	InBIO Barcoding Initiative	IBI Chiroptera	CIBIO	MaterialSample	{"BOLD_ProcessID":"IBICH034-19"|"BOLD_BINURI":"BOLD:AAC4752"}	27d90f0c-cb65-420c-8032-c12f3b082dc6	MB37	Helena Santos	1	Adult	tissue | DNA extract	MB037	http://boldsystems.org/index.php/Public_RecordView?processid=IBICH034-19 | http://www.ncbi.nlm.nih.gov/nuccore/MT407308	05/09/2013	2013	9	5	H130	Europe	Portugal	PT	Viana do Castelo	Paredes de Coura	Casaldate	41.9	-8.5	WGS84	Helena Santos	Morphology	Nyctalus leisleri (Kuhl, 1817)	Animalia | Chordata | Mammalia | Chiroptera | Vespertilionidae | Vespertilioninae | Nyctalus	Animalia	Chordata	Mammalia	Chiroptera	Vespertilionidae	Nyctalus	leisleri	species	(Kuhl, 1817)
38d73c3f-a48e-404f-869f-5e29df106c76	event	17/10/2019	en	https://creativecommons.org/licenses/by/4.0/legalcode	CIBIO (Research Center in Biodiversity and Genetic Resources) Portugal	37560003-ae75-43c3-95aa-48c98797aa2a	4ec2b246-f5fa-4b90-9a8d-ddafc2a3f970	0c89adb8-a0b5-44b1-a302-47080c241d90	CIBIO	InBIO Barcoding Initiative	IBI Chiroptera	CIBIO	MaterialSample	{"BOLD_ProcessID":"IBICH035-19"|"BOLD_BINURI":"BOLD:AAC4752"}	38d73c3f-a48e-404f-869f-5e29df106c76	MB38	Helena Santos	1	Adult	tissue | DNA extract	MB038	http://boldsystems.org/index.php/Public_RecordView?processid=IBICH035-19 | http://www.ncbi.nlm.nih.gov/nuccore/MT407310	07/05/2013	2013	5	7	H6	Europe	Portugal	PT	Setúbal	Grândola	Santa Margarida da Serra	38.1	-8.6	WGS84	Helena Santos	Morphology	Nyctalus leisleri (Kuhl, 1817)	Animalia | Chordata | Mammalia | Chiroptera | Vespertilionidae | Vespertilioninae | Nyctalus	Animalia	Chordata	Mammalia	Chiroptera	Vespertilionidae	Nyctalus	leisleri	species	(Kuhl, 1817)
a0a2405d-801f-41d2-aaba-5ca218151b55	event	17/10/2019	en	https://creativecommons.org/licenses/by/4.0/legalcode	CIBIO (Research Center in Biodiversity and Genetic Resources) Portugal	37560003-ae75-43c3-95aa-48c98797aa2a	4ec2b246-f5fa-4b90-9a8d-ddafc2a3f970	0c89adb8-a0b5-44b1-a302-47080c241d90	CIBIO	InBIO Barcoding Initiative	IBI Chiroptera	CIBIO	MaterialSample	{"BOLD_ProcessID":"IBICH036-19"|"BOLD_BINURI":"BOLD:AAC4752"}	a0a2405d-801f-41d2-aaba-5ca218151b55	MB39	Helena Santos	1	Adult	tissue | DNA extract	MB039	http://boldsystems.org/index.php/Public_RecordView?processid=IBICH036-19 | http://www.ncbi.nlm.nih.gov/nuccore/MT407309	02/07/2013	2013	7	2	H80	Europe	Portugal	PT	Guarda	Manteigas	Covão da Ametade	40.3	-7.6	WGS84	Helena Santos	Morphology	Nyctalus leisleri (Kuhl, 1817)	Animalia | Chordata | Mammalia | Chiroptera | Vespertilionidae | Vespertilioninae | Nyctalus	Animalia	Chordata	Mammalia	Chiroptera	Vespertilionidae	Nyctalus	leisleri	species	(Kuhl, 1817)
db44b879-ef3b-453d-9c94-4080148660c4	event	17/10/2019	en	https://creativecommons.org/licenses/by/4.0/legalcode	CIBIO (Research Center in Biodiversity and Genetic Resources) Portugal	37560003-ae75-43c3-95aa-48c98797aa2a	4ec2b246-f5fa-4b90-9a8d-ddafc2a3f970	0c89adb8-a0b5-44b1-a302-47080c241d90	CIBIO	InBIO Barcoding Initiative	IBI Chiroptera	CIBIO	MaterialSample	{"BOLD_ProcessID":"IBICH037-19"|"BOLD_BINURI":"BOLD:AAC7411"}	db44b879-ef3b-453d-9c94-4080148660c4	MB40	Francisco Amorim	1	Adult	tissue | DNA extract	MB040	http://boldsystems.org/index.php/Public_RecordView?processid=IBICH037-19 | http://www.ncbi.nlm.nih.gov/nuccore/MT407311	15/09/2013	2013	9	15	FG1440	Europe	Portugal	PT	Bragança	Alfândega da Fé	Parada	41.3	-6.9	WGS84	Francisco Amorim	Morphology	Nyctalus noctula (Schreber, 1774)	Animalia | Chordata | Mammalia | Chiroptera | Vespertilionidae | Vespertilioninae | Nyctalus	Animalia	Chordata	Mammalia	Chiroptera	Vespertilionidae	Nyctalus	noctula	species	(Schreber, 1774)
f415a9f5-382d-4e51-a80f-9af866a9224e	event	17/10/2019	en	https://creativecommons.org/licenses/by/4.0/legalcode	CIBIO (Research Center in Biodiversity and Genetic Resources) Portugal	37560003-ae75-43c3-95aa-48c98797aa2a	4ec2b246-f5fa-4b90-9a8d-ddafc2a3f970	0c89adb8-a0b5-44b1-a302-47080c241d90	CIBIO	InBIO Barcoding Initiative	IBI Chiroptera	CIBIO	MaterialSample	{"BOLD_ProcessID":"IBICH038-19"|"BOLD_BINURI":"BOLD:AAC7411"}	f415a9f5-382d-4e51-a80f-9af866a9224e	MB41	Francisco Amorim	1	Adult	tissue | DNA extract	MB041	http://boldsystems.org/index.php/Public_RecordView?processid=IBICH038-19 | http://www.ncbi.nlm.nih.gov/nuccore/MT407312	15/09/2013	2013	9	15	FG1441	Europe	Portugal	PT	Bragança	Alfândega da Fé	Parada	41.3	-6.9	WGS84	Francisco Amorim	Morphology	Nyctalus noctula (Schreber, 1774)	Animalia | Chordata | Mammalia | Chiroptera | Vespertilionidae | Vespertilioninae | Nyctalus	Animalia	Chordata	Mammalia	Chiroptera	Vespertilionidae	Nyctalus	noctula	species	(Schreber, 1774)
19de4b55-bd49-4833-9538-382039a3fe60	event	17/10/2019	en	https://creativecommons.org/licenses/by/4.0/legalcode	CIBIO (Research Center in Biodiversity and Genetic Resources) Portugal	37560003-ae75-43c3-95aa-48c98797aa2a	4ec2b246-f5fa-4b90-9a8d-ddafc2a3f970	0c89adb8-a0b5-44b1-a302-47080c241d90	CIBIO	InBIO Barcoding Initiative	IBI Chiroptera	CIBIO	MaterialSample	{"BOLD_ProcessID":"IBICH039-19"|"BOLD_BINURI":"BOLD:AAA7926"}	19de4b55-bd49-4833-9538-382039a3fe60	MB43	Helena Santos	1	Adult	tissue | DNA extract	MB043	http://boldsystems.org/index.php/Public_RecordView?processid=IBICH039-19 | http://www.ncbi.nlm.nih.gov/nuccore/MT407313	27/06/2013	2013	6	27	H17	Europe	Portugal	PT	Setúbal	Grândola	Santa Margarida da Serra	38.1	-8.6	WGS84	Helena Santos	Morphology	Pipistrellus kuhlii (Kuhl, 1817)	Animalia | Chordata | Mammalia | Chiroptera | Vespertilionidae | Vespertilioninae | Pipistrellus	Animalia	Chordata	Mammalia	Chiroptera	Vespertilionidae	Pipistrellus	kuhlii	species	(Kuhl, 1817)
8adec650-815e-48b5-92c7-8605ea864b02	event	17/10/2019	en	https://creativecommons.org/licenses/by/4.0/legalcode	CIBIO (Research Center in Biodiversity and Genetic Resources) Portugal	37560003-ae75-43c3-95aa-48c98797aa2a	4ec2b246-f5fa-4b90-9a8d-ddafc2a3f970	0c89adb8-a0b5-44b1-a302-47080c241d90	CIBIO	InBIO Barcoding Initiative	IBI Chiroptera	CIBIO	MaterialSample	{"BOLD_ProcessID":"IBICH040-19"|"BOLD_BINURI":"BOLD:AAA7926"}	8adec650-815e-48b5-92c7-8605ea864b02	MB44	Helena Santos	1	Adult	tissue | DNA extract	MB044	http://boldsystems.org/index.php/Public_RecordView?processid=IBICH040-19 | http://www.ncbi.nlm.nih.gov/nuccore/MT407314	04/07/2013	2013	7	4	H92	Europe	Portugal	PT	Guarda	Gouveia	Moimenta da Serra	40.5	-7.6	WGS84	Helena Santos	Morphology	Pipistrellus kuhlii (Kuhl, 1817)	Animalia | Chordata | Mammalia | Chiroptera | Vespertilionidae | Vespertilioninae | Pipistrellus	Animalia	Chordata	Mammalia	Chiroptera	Vespertilionidae	Pipistrellus	kuhlii	species	(Kuhl, 1817)
4b76e817-a863-426e-95ba-9b1598d1099c	event	17/10/2019	en	https://creativecommons.org/licenses/by/4.0/legalcode	CIBIO (Research Center in Biodiversity and Genetic Resources) Portugal	37560003-ae75-43c3-95aa-48c98797aa2a	4ec2b246-f5fa-4b90-9a8d-ddafc2a3f970	0c89adb8-a0b5-44b1-a302-47080c241d90	CIBIO	InBIO Barcoding Initiative	IBI Chiroptera	CIBIO	MaterialSample	{"BOLD_ProcessID":"IBICH041-19"|"BOLD_BINURI":"BOLD:AAA7926"}	4b76e817-a863-426e-95ba-9b1598d1099c	MB45	Pedro Horta | Helena Raposeira	1	Adult	tissue | DNA extract	MB045	http://boldsystems.org/index.php/Public_RecordView?processid=IBICH041-19 | http://www.ncbi.nlm.nih.gov/nuccore/MT407315	19/05/2016	2016	5	19	PHV33	Europe	Portugal	PT	Bragança	Vila Flor	Santa Comba de Vilariça	41.3	-7.1	WGS84	Pedro Horta | Helena Raposeira	Morphology	Pipistrellus kuhlii (Kuhl, 1817)	Animalia | Chordata | Mammalia | Chiroptera | Vespertilionidae | Vespertilioninae | Pipistrellus	Animalia	Chordata	Mammalia	Chiroptera	Vespertilionidae	Pipistrellus	kuhlii	species	(Kuhl, 1817)
9458fd26-0b3f-49cd-a2e3-ceda8fc736ed	event	17/10/2019	en	https://creativecommons.org/licenses/by/4.0/legalcode	CIBIO (Research Center in Biodiversity and Genetic Resources) Portugal	37560003-ae75-43c3-95aa-48c98797aa2a	4ec2b246-f5fa-4b90-9a8d-ddafc2a3f970	0c89adb8-a0b5-44b1-a302-47080c241d90	CIBIO	InBIO Barcoding Initiative	IBI Chiroptera	CIBIO	MaterialSample	{"BOLD_ProcessID":"IBICH042-19"|"BOLD_BINURI":"BOLD:AAC5524"}	9458fd26-0b3f-49cd-a2e3-ceda8fc736ed	MB46	Helena Santos	1	Adult	tissue | DNA extract	MB046	http://boldsystems.org/index.php/Public_RecordView?processid=IBICH042-19 | http://www.ncbi.nlm.nih.gov/nuccore/MT407316	11/09/2013	2013	9	11	H14	Europe	Portugal	PT	Lisboa	Mafra	Mafra	39	-9.3	WGS84	Helena Santos	Morphology	Pipistrellus pipistrellus (Schreber, 1774)	Animalia | Chordata | Mammalia | Chiroptera | Vespertilionidae | Vespertilioninae | Pipistrellus	Animalia	Chordata	Mammalia	Chiroptera	Vespertilionidae	Pipistrellus	pipistrellus	species	(Schreber, 1774)
deb16e59-b373-48e4-ba5d-9df010d307ea	event	17/10/2019	en	https://creativecommons.org/licenses/by/4.0/legalcode	CIBIO (Research Center in Biodiversity and Genetic Resources) Portugal	37560003-ae75-43c3-95aa-48c98797aa2a	4ec2b246-f5fa-4b90-9a8d-ddafc2a3f970	0c89adb8-a0b5-44b1-a302-47080c241d90	CIBIO	InBIO Barcoding Initiative	IBI Chiroptera	CIBIO	MaterialSample	{"BOLD_ProcessID":"IBICH043-19"|"BOLD_BINURI":"BOLD:AAC5524"}	deb16e59-b373-48e4-ba5d-9df010d307ea	MB47	Helena Santos	1	Adult	tissue | DNA extract	MB047	http://boldsystems.org/index.php/Public_RecordView?processid=IBICH043-19 | http://www.ncbi.nlm.nih.gov/nuccore/MT407317	02/07/2013	2013	7	2	H63	Europe	Portugal	PT	Guarda	Manteigas	Covão da Ametade	40.3	-7.6	WGS84	Helena Santos	Morphology	Pipistrellus pipistrellus (Schreber, 1774)	Animalia | Chordata | Mammalia | Chiroptera | Vespertilionidae | Vespertilioninae | Pipistrellus	Animalia	Chordata	Mammalia	Chiroptera	Vespertilionidae	Pipistrellus	pipistrellus	species	(Schreber, 1774)
84995820-8fc0-4b08-a383-f41057004866	event	17/10/2019	en	https://creativecommons.org/licenses/by/4.0/legalcode	CIBIO (Research Center in Biodiversity and Genetic Resources) Portugal	37560003-ae75-43c3-95aa-48c98797aa2a	4ec2b246-f5fa-4b90-9a8d-ddafc2a3f970	0c89adb8-a0b5-44b1-a302-47080c241d90	CIBIO	InBIO Barcoding Initiative	IBI Chiroptera	CIBIO	MaterialSample	{"BOLD_ProcessID":"IBICH044-19"|"BOLD_BINURI":"BOLD:AAC5524"}	84995820-8fc0-4b08-a383-f41057004866	MB48	Pedro Horta | Helena Raposeira	1	Adult	tissue | DNA extract	MB048	http://boldsystems.org/index.php/Public_RecordView?processid=IBICH044-19 | http://www.ncbi.nlm.nih.gov/nuccore/MT407319	25/05/2016	2016	5	25	PHV53	Europe	Portugal	PT	Bragança	Macedo de Cavaleiros	Bornes	41.5	-7	WGS84	Pedro Horta | Helena Raposeira	Morphology	Pipistrellus pipistrellus (Schreber, 1774)	Animalia | Chordata | Mammalia | Chiroptera | Vespertilionidae | Vespertilioninae | Pipistrellus	Animalia	Chordata	Mammalia	Chiroptera	Vespertilionidae	Pipistrellus	pipistrellus	species	(Schreber, 1774)
6445b8fc-eddd-43fa-ae14-02e9d4912fe4	event	17/10/2019	en	https://creativecommons.org/licenses/by/4.0/legalcode	CIBIO (Research Center in Biodiversity and Genetic Resources) Portugal	37560003-ae75-43c3-95aa-48c98797aa2a	4ec2b246-f5fa-4b90-9a8d-ddafc2a3f970	0c89adb8-a0b5-44b1-a302-47080c241d90	CIBIO	InBIO Barcoding Initiative	IBI Chiroptera	CIBIO	MaterialSample	{"BOLD_ProcessID":"IBICH045-19"|"BOLD_BINURI":"BOLD:AAB4312"}	6445b8fc-eddd-43fa-ae14-02e9d4912fe4	MB49	Francisco Amorim	1	Adult	tissue | DNA extract	MB049	http://boldsystems.org/index.php/Public_RecordView?processid=IBICH045-19 | http://www.ncbi.nlm.nih.gov/nuccore/MT407321	22/09/2013	2013	9	22	FG1507	Europe	Portugal	PT	Bragança	Mogadouro	Quinta de São Pedro	41.3	-6.9	WGS84	Francisco Amorim	Morphology	Pipistrellus pygmaeus (Leach, 1825)	Animalia | Chordata | Mammalia | Chiroptera | Vespertilionidae | Vespertilioninae | Pipistrellus	Animalia	Chordata	Mammalia	Chiroptera	Vespertilionidae	Pipistrellus	pygmaeus	species	(Leach, 1825)
f97e14aa-52d5-4d66-986a-74794341a42f	event	17/10/2019	en	https://creativecommons.org/licenses/by/4.0/legalcode	CIBIO (Research Center in Biodiversity and Genetic Resources) Portugal	37560003-ae75-43c3-95aa-48c98797aa2a	4ec2b246-f5fa-4b90-9a8d-ddafc2a3f970	0c89adb8-a0b5-44b1-a302-47080c241d90	CIBIO	InBIO Barcoding Initiative	IBI Chiroptera	CIBIO	MaterialSample	{"BOLD_ProcessID":"IBICH046-19"|"BOLD_BINURI":"BOLD:AAB4312"}	f97e14aa-52d5-4d66-986a-74794341a42f	MB50	Helena Santos	1	Adult	tissue | DNA extract	MB050	http://boldsystems.org/index.php/Public_RecordView?processid=IBICH046-19 | http://www.ncbi.nlm.nih.gov/nuccore/MT407320	07/10/2013	2013	10	7	H156	Europe	Portugal	PT	Portalegre	Marvão	Marvão	39.4	-7.4	WGS84	Helena Santos	Morphology	Pipistrellus pygmaeus (Leach, 1825)	Animalia | Chordata | Mammalia | Chiroptera | Vespertilionidae | Vespertilioninae | Pipistrellus	Animalia	Chordata	Mammalia	Chiroptera	Vespertilionidae	Pipistrellus	pygmaeus	species	(Leach, 1825)
84a100b1-253c-4dc8-ac7f-f5e84f4fb551	event	17/10/2019	en	https://creativecommons.org/licenses/by/4.0/legalcode	CIBIO (Research Center in Biodiversity and Genetic Resources) Portugal	37560003-ae75-43c3-95aa-48c98797aa2a	4ec2b246-f5fa-4b90-9a8d-ddafc2a3f970	0c89adb8-a0b5-44b1-a302-47080c241d90	CIBIO	InBIO Barcoding Initiative	IBI Chiroptera	CIBIO	MaterialSample	{"BOLD_ProcessID":"IBICH047-19"|"BOLD_BINURI":"BOLD:AAC5524"}	84a100b1-253c-4dc8-ac7f-f5e84f4fb551	MB51	Pedro Horta | Helena Raposeira	1	Adult	tissue | DNA extract	MB051	http://boldsystems.org/index.php/Public_RecordView?processid=IBICH047-19 | http://www.ncbi.nlm.nih.gov/nuccore/MT407318	24/04/2017	2017	4	24	PH502	Europe	Portugal	PT	Bragança	Macedo de Cavaleiros	Vale Benfeito	41.5	-7	WGS84	Pedro Horta | Helena Raposeira	Morphology	Pipistrellus pipistrellus (Schreber, 1774)	Animalia | Chordata | Mammalia | Chiroptera | Vespertilionidae | Vespertilioninae | Pipistrellus	Animalia	Chordata	Mammalia	Chiroptera	Vespertilionidae	Pipistrellus	pipistrellus	species	(Schreber, 1774)
f5dec862-674e-4b87-8e4c-6baadd3f3031	event	17/10/2019	en	https://creativecommons.org/licenses/by/4.0/legalcode	CIBIO (Research Center in Biodiversity and Genetic Resources) Portugal	37560003-ae75-43c3-95aa-48c98797aa2a	4ec2b246-f5fa-4b90-9a8d-ddafc2a3f970	0c89adb8-a0b5-44b1-a302-47080c241d90	CIBIO	InBIO Barcoding Initiative	IBI Chiroptera	CIBIO	MaterialSample	{"BOLD_ProcessID":"IBICH048-19"|"BOLD_BINURI":"BOLD:ADU1131"}	f5dec862-674e-4b87-8e4c-6baadd3f3031	MB52	Pedro Horta | Helena Raposeira	1	Adult	tissue | DNA extract	MB052	http://boldsystems.org/index.php/Public_RecordView?processid=IBICH048-19 | http://www.ncbi.nlm.nih.gov/nuccore/MT407322	17/06/2016	2016	6	17	PHV96	Europe	Portugal	PT	Bragança	Macedo de Cavaleiros	Bornes	41.5	-7	WGS84	Pedro Horta | Helena Raposeira	Morphology	Plecotus auritus (Linnaeus, 1758)	Animalia | Chordata | Mammalia | Chiroptera | Vespertilionidae | Vespertilioninae | Plecotus	Animalia	Chordata	Mammalia	Chiroptera	Vespertilionidae	Plecotus	auritus	species	(Linnaeus, 1758)
b0c32bfe-f78b-45bb-9fc0-78d83b1f7648	event	17/10/2019	en	https://creativecommons.org/licenses/by/4.0/legalcode	CIBIO (Research Center in Biodiversity and Genetic Resources) Portugal	37560003-ae75-43c3-95aa-48c98797aa2a	4ec2b246-f5fa-4b90-9a8d-ddafc2a3f970	0c89adb8-a0b5-44b1-a302-47080c241d90	CIBIO	InBIO Barcoding Initiative	IBI Chiroptera	CIBIO	MaterialSample	{"BOLD_ProcessID":"IBICH049-19"|"BOLD_BINURI":"BOLD:AAD0926"}	b0c32bfe-f78b-45bb-9fc0-78d83b1f7648	MB53	Francisco Amorim	1	Adult	tissue | DNA extract	MB053	http://boldsystems.org/index.php/Public_RecordView?processid=IBICH049-19 | http://www.ncbi.nlm.nih.gov/nuccore/MT407323	08/10/2013	2013	10	8	FG1593	Europe	Portugal	PT	Bragança	Alfândega da Fé	Sardão	41.3	-6.9	WGS84	Francisco Amorim	Morphology	Plecotus austriacus (J.Fischer, 1829)	Animalia | Chordata | Mammalia | Chiroptera | Vespertilionidae | Vespertilioninae | Plecotus	Animalia	Chordata	Mammalia	Chiroptera	Vespertilionidae	Plecotus	austriacus	species	(J.Fischer, 1829)
786acadf-de69-4ef7-bb10-4a6f3a6d1881	event	17/10/2019	en	https://creativecommons.org/licenses/by/4.0/legalcode	CIBIO (Research Center in Biodiversity and Genetic Resources) Portugal	37560003-ae75-43c3-95aa-48c98797aa2a	4ec2b246-f5fa-4b90-9a8d-ddafc2a3f970	0c89adb8-a0b5-44b1-a302-47080c241d90	CIBIO	InBIO Barcoding Initiative	IBI Chiroptera	CIBIO	MaterialSample	{"BOLD_ProcessID":"IBICH050-19"|"BOLD_BINURI":"BOLD:AAD0926"}	786acadf-de69-4ef7-bb10-4a6f3a6d1881	MB54	Helena Santos	1	Adult	tissue | DNA extract	MB054	http://boldsystems.org/index.php/Public_RecordView?processid=IBICH050-19 | http://www.ncbi.nlm.nih.gov/nuccore/MT407324	17/02/2012	2012	2	17	H183	Europe	Portugal	PT	Santarém	Alpiarça	Alpiarça	39.2	-8.6	WGS84	Helena Santos	Morphology	Plecotus austriacus (J.Fischer, 1829)	Animalia | Chordata | Mammalia | Chiroptera | Vespertilionidae | Vespertilioninae | Plecotus	Animalia	Chordata	Mammalia	Chiroptera	Vespertilionidae	Plecotus	austriacus	species	(J.Fischer, 1829)
06e9024e-8541-49ac-90b7-9aa8ddc8bc08	event	17/10/2019	en	https://creativecommons.org/licenses/by/4.0/legalcode	CIBIO (Research Center in Biodiversity and Genetic Resources) Portugal	37560003-ae75-43c3-95aa-48c98797aa2a	4ec2b246-f5fa-4b90-9a8d-ddafc2a3f970	0c89adb8-a0b5-44b1-a302-47080c241d90	CIBIO	InBIO Barcoding Initiative	IBI Chiroptera	CIBIO	MaterialSample	{"BOLD_ProcessID":"IBICH051-19"|"BOLD_BINURI":"BOLD:AAD0926"}	06e9024e-8541-49ac-90b7-9aa8ddc8bc08	MB55	Pedro Horta | Helena Raposeira	1	Adult	tissue | DNA extract	MB055	http://boldsystems.org/index.php/Public_RecordView?processid=IBICH051-19 | http://www.ncbi.nlm.nih.gov/nuccore/MT407325	25/05/2016	2016	5	25	PHV44	Europe	Portugal	PT	Bragança	Macedo de Cavaleiros	Bornes	41.5	-7	WGS84	Pedro Horta | Helena Raposeira	Morphology	Plecotus austriacus (J.Fischer, 1829)	Animalia | Chordata | Mammalia | Chiroptera | Vespertilionidae | Vespertilioninae | Plecotus	Animalia	Chordata	Mammalia	Chiroptera	Vespertilionidae	Plecotus	austriacus	species	(J.Fischer, 1829)
22683826-2648-494d-bcc2-085d8cb1d8cb	event	17/10/2019	en	https://creativecommons.org/licenses/by/4.0/legalcode	CIBIO (Research Center in Biodiversity and Genetic Resources) Portugal	37560003-ae75-43c3-95aa-48c98797aa2a	4ec2b246-f5fa-4b90-9a8d-ddafc2a3f970	0c89adb8-a0b5-44b1-a302-47080c241d90	CIBIO	InBIO Barcoding Initiative	IBI Chiroptera	CIBIO	MaterialSample	{"BOLD_ProcessID":"IBICH052-19"|"BOLD_BINURI":"BOLD:AAF7222"}	22683826-2648-494d-bcc2-085d8cb1d8cb	MB56	Pedro Horta | Helena Raposeira	1	Adult	tissue | DNA extract	MB056	http://boldsystems.org/index.php/Public_RecordView?processid=IBICH052-19 | http://www.ncbi.nlm.nih.gov/nuccore/MT407326	29/05/2016	2016	5	29	PHV79	Europe	Portugal	PT	Bragança	Torre de Moncorvo	Carvalhal	41.2	-7	WGS84	Pedro Horta | Helena Raposeira	Morphology	Rhinolophus euryale Blasius, 1853	Animalia | Chordata | Mammalia | Chiroptera | Rhinolophidae | Rhinolophus	Animalia	Chordata	Mammalia	Chiroptera	Rhinolophidae	Rhinolophus	euryale	species	Blasius, 1853
ad19266a-8d06-471b-acc5-1b9a7976f45b	event	17/10/2019	en	https://creativecommons.org/licenses/by/4.0/legalcode	CIBIO (Research Center in Biodiversity and Genetic Resources) Portugal	37560003-ae75-43c3-95aa-48c98797aa2a	4ec2b246-f5fa-4b90-9a8d-ddafc2a3f970	0c89adb8-a0b5-44b1-a302-47080c241d90	CIBIO	InBIO Barcoding Initiative	IBI Chiroptera	CIBIO	MaterialSample	{"BOLD_ProcessID":"IBICH053-19"|"BOLD_BINURI":"BOLD:AAD7131"}	ad19266a-8d06-471b-acc5-1b9a7976f45b	MB57	Pedro Horta | Helena Raposeira	1	Adult	tissue | DNA extract	MB057	http://boldsystems.org/index.php/Public_RecordView?processid=IBICH053-19 | http://www.ncbi.nlm.nih.gov/nuccore/MT407327	18/05/2016	2016	5	18	PHV4	Europe	Portugal	PT	Bragança	Vila Flor	Junqueira	41.3	-7.1	WGS84	Pedro Horta | Helena Raposeira	Morphology	Rhinolophus ferrumequinum (Schreber, 1774)	Animalia | Chordata | Mammalia | Chiroptera | Rhinolophidae | Rhinolophus	Animalia	Chordata	Mammalia	Chiroptera	Rhinolophidae	Rhinolophus	ferrumequinum	species	(Schreber, 1774)
0db4be66-5ae7-4a7b-a81d-9afcd6d26b90	event	17/10/2019	en	https://creativecommons.org/licenses/by/4.0/legalcode	CIBIO (Research Center in Biodiversity and Genetic Resources) Portugal	37560003-ae75-43c3-95aa-48c98797aa2a	4ec2b246-f5fa-4b90-9a8d-ddafc2a3f970	0c89adb8-a0b5-44b1-a302-47080c241d90	CIBIO	InBIO Barcoding Initiative	IBI Chiroptera	CIBIO	MaterialSample	{"BOLD_ProcessID":"IBICH054-19"|"BOLD_BINURI":"BOLD:ADV3826"}	0db4be66-5ae7-4a7b-a81d-9afcd6d26b90	MB58	Helena Santos	1	Adult	tissue | DNA extract	MB058	http://boldsystems.org/index.php/Public_RecordView?processid=IBICH054-19 | http://www.ncbi.nlm.nih.gov/nuccore/MT407328	01/07/2013	2013	7	1	H43	Europe	Portugal	PT	Guarda	Manteigas	Penhas Douradas	40.4	-7.6	WGS84	Helena Santos	Morphology	Rhinolophus hipposideros (Bechstein, 1800)	Animalia | Chordata | Mammalia | Chiroptera | Rhinolophidae | Rhinolophus	Animalia	Chordata	Mammalia	Chiroptera	Rhinolophidae	Rhinolophus	hipposideros	species	(Bechstein, 1800)
7e3dbede-3a1c-49a8-98c8-542fb4a3c1ae	event	17/10/2019	en	https://creativecommons.org/licenses/by/4.0/legalcode	CIBIO (Research Center in Biodiversity and Genetic Resources) Portugal	37560003-ae75-43c3-95aa-48c98797aa2a	4ec2b246-f5fa-4b90-9a8d-ddafc2a3f970	0c89adb8-a0b5-44b1-a302-47080c241d90	CIBIO	InBIO Barcoding Initiative	IBI Chiroptera	CIBIO	MaterialSample	{"BOLD_ProcessID":"IBICH055-19"|"BOLD_BINURI":"BOLD:ADV3826"}	7e3dbede-3a1c-49a8-98c8-542fb4a3c1ae	MB59	Pedro Horta | Helena Raposeira	1	Adult	tissue | DNA extract	MB059	http://boldsystems.org/index.php/Public_RecordView?processid=IBICH055-19 | http://www.ncbi.nlm.nih.gov/nuccore/MT407329	17/06/2016	2016	6	17	PHV89	Europe	Portugal	PT	Bragança	Macedo de Cavaleiros	Bornes	41.5	-7	WGS84	Pedro Horta | Helena Raposeira	Morphology	Rhinolophus hipposideros (Bechstein, 1800)	Animalia | Chordata | Mammalia | Chiroptera | Rhinolophidae | Rhinolophus	Animalia	Chordata	Mammalia	Chiroptera	Rhinolophidae	Rhinolophus	hipposideros	species	(Bechstein, 1800)
e5f057b1-a112-40ac-b112-a5a5eac41280	event	17/10/2019	en	https://creativecommons.org/licenses/by/4.0/legalcode	CIBIO (Research Center in Biodiversity and Genetic Resources) Portugal	37560003-ae75-43c3-95aa-48c98797aa2a	4ec2b246-f5fa-4b90-9a8d-ddafc2a3f970	0c89adb8-a0b5-44b1-a302-47080c241d90	CIBIO	InBIO Barcoding Initiative	IBI Chiroptera	CIBIO	MaterialSample	{"BOLD_ProcessID":"IBICH056-19"|"BOLD_BINURI":"BOLD:AAB2570"}	e5f057b1-a112-40ac-b112-a5a5eac41280	MB60	Pedro Horta | Helena Raposeira	1	Adult	tissue | DNA extract	MB060	http://boldsystems.org/index.php/Public_RecordView?processid=IBICH056-19 | http://www.ncbi.nlm.nih.gov/nuccore/MT407332	19/05/2016	2016	5	19	PHV5	Europe	Portugal	PT	Bragança	Vila Flor	Santa Comba de Vilariça	41.3	-7.1	WGS84	Pedro Horta | Helena Raposeira	Morphology	Tadarida teniotis (Rafinesque, 1814)	Animalia | Chordata | Mammalia | Chiroptera | Molossidae | Molossinae | Tadarida	Animalia	Chordata	Mammalia	Chiroptera	Molossidae	Tadarida	teniotis	species	(Rafinesque, 1814)
d44f1905-7d14-4178-ba02-626e3a3f7518	event	17/10/2019	en	https://creativecommons.org/licenses/by/4.0/legalcode	CIBIO (Research Center in Biodiversity and Genetic Resources) Portugal	37560003-ae75-43c3-95aa-48c98797aa2a	4ec2b246-f5fa-4b90-9a8d-ddafc2a3f970	0c89adb8-a0b5-44b1-a302-47080c241d90	CIBIO	InBIO Barcoding Initiative	IBI Chiroptera	CIBIO	MaterialSample	{"BOLD_ProcessID":"IBICH057-19"|"BOLD_BINURI":"BOLD:AAB4668"}	d44f1905-7d14-4178-ba02-626e3a3f7518	MB61	Pedro Horta | Helena Raposeira	1	Adult	tissue | DNA extract	MB061	http://boldsystems.org/index.php/Public_RecordView?processid=IBICH057-19 | http://www.ncbi.nlm.nih.gov/nuccore/MT407303	14/08/2017	2017	8	14	PH1171	Europe	Portugal	PT	Guarda	Manteigas	Covão da Ametade	40.3	-7.6	WGS84	Pedro Horta | Helena Raposeira	Morphology	Myotis mystacinus (Kuhl, 1817)	Animalia | Chordata | Mammalia | Chiroptera | Vespertilionidae | Myotinae | Myotis	Animalia	Chordata	Mammalia	Chiroptera	Vespertilionidae	Myotis	mystacinus	species	(Kuhl, 1817)
7b4a3021-86fd-45a3-96f4-1894df56b668	event	17/10/2019	en	https://creativecommons.org/licenses/by/4.0/legalcode	CIBIO (Research Center in Biodiversity and Genetic Resources) Portugal	37560003-ae75-43c3-95aa-48c98797aa2a	4ec2b246-f5fa-4b90-9a8d-ddafc2a3f970	0c89adb8-a0b5-44b1-a302-47080c241d90	CIBIO	InBIO Barcoding Initiative	IBI Chiroptera	CIBIO	MaterialSample	{"BOLD_ProcessID":"IBICH058-19"|"BOLD_BINURI":"BOLD:AAB4668"}	7b4a3021-86fd-45a3-96f4-1894df56b668	MB62	Pedro Horta | Helena Raposeira	1	Adult	tissue | DNA extract	MB062	http://boldsystems.org/index.php/Public_RecordView?processid=IBICH058-19 | http://www.ncbi.nlm.nih.gov/nuccore/MT407304	22/08/2018	2018	8	22	PH1893	Europe	Portugal	PT	Guarda	Manteigas	Covão da Ametade	40.3	-7.6	WGS84	Pedro Horta | Helena Raposeira	Morphology	Myotis mystacinus (Kuhl, 1817)	Animalia | Chordata | Mammalia | Chiroptera | Vespertilionidae | Myotinae | Myotis	Animalia	Chordata	Mammalia	Chiroptera	Vespertilionidae	Myotis	mystacinus	species	(Kuhl, 1817)
69590368-055e-4c44-93fb-470c27db2cee	event	17/10/2019	en	https://creativecommons.org/licenses/by/4.0/legalcode	CIBIO (Research Center in Biodiversity and Genetic Resources) Portugal	37560003-ae75-43c3-95aa-48c98797aa2a	4ec2b246-f5fa-4b90-9a8d-ddafc2a3f970	0c89adb8-a0b5-44b1-a302-47080c241d90	CIBIO	InBIO Barcoding Initiative	IBI Chiroptera	CIBIO	MaterialSample	{"BOLD_ProcessID":"IBICH059-19"|"BOLD_BINURI":"BOLD:AAB4668"}	69590368-055e-4c44-93fb-470c27db2cee	MB63	Pedro Horta | Helena Raposeira	1	Adult	tissue | DNA extract	MB063	http://boldsystems.org/index.php/Public_RecordView?processid=IBICH059-19 | http://www.ncbi.nlm.nih.gov/nuccore/MT407305	22/08/2018	2018	8	22	PH1894	Europe	Portugal	PT	Guarda	Manteigas	Covão da Ametade	40.3	-7.6	WGS84	Pedro Horta | Helena Raposeira	Morphology	Myotis mystacinus (Kuhl, 1817)	Animalia | Chordata | Mammalia | Chiroptera | Vespertilionidae | Myotinae | Myotis	Animalia	Chordata	Mammalia	Chiroptera	Vespertilionidae	Myotis	mystacinus	species	(Kuhl, 1817)
6569d686-b042-4b6b-9599-04db9ef72062	event	17/10/2019	en	https://creativecommons.org/licenses/by/4.0/legalcode	CIBIO (Research Center in Biodiversity and Genetic Resources) Portugal	37560003-ae75-43c3-95aa-48c98797aa2a	4ec2b246-f5fa-4b90-9a8d-ddafc2a3f970	0c89adb8-a0b5-44b1-a302-47080c241d90	CIBIO	InBIO Barcoding Initiative	IBI Chiroptera	CIBIO	MaterialSample	{"BOLD_ProcessID":"IBICH060-19"|"BOLD_BINURI":"BOLD:AAF7233"}	6569d686-b042-4b6b-9599-04db9ef72062	MB64	Pedro Horta | Helena Raposeira	1	Adult	tissue | DNA extract	MB064	http://boldsystems.org/index.php/Public_RecordView?processid=IBICH060-19 | http://www.ncbi.nlm.nih.gov/nuccore/MT407330	12/06/2015	2015	6	12	PH206	Europe	Portugal	PT	Faro	Aljezur	Rogil	37.4	-8.8	WGS84	Pedro Horta | Helena Raposeira	Morphology	Rhinolophus mehelyi Matschie, 1901	Animalia | Chordata | Mammalia | Chiroptera | Rhinolophidae | Rhinolophus	Animalia	Chordata	Mammalia	Chiroptera	Rhinolophidae	Rhinolophus	mehelyi	species	Matschie, 1901
a1dcd892-e18b-4c1b-ad6c-7f227aadec6c	event	17/10/2019	en	https://creativecommons.org/licenses/by/4.0/legalcode	CIBIO (Research Center in Biodiversity and Genetic Resources) Portugal	37560003-ae75-43c3-95aa-48c98797aa2a	4ec2b246-f5fa-4b90-9a8d-ddafc2a3f970	0c89adb8-a0b5-44b1-a302-47080c241d90	CIBIO	InBIO Barcoding Initiative	IBI Chiroptera	CIBIO	MaterialSample	{"BOLD_ProcessID":"IBICH061-19"|"BOLD_BINURI":"BOLD:AAF7233"}	a1dcd892-e18b-4c1b-ad6c-7f227aadec6c	MB65	Pedro Horta | Helena Raposeira	1	Adult	tissue | DNA extract	MB065	http://boldsystems.org/index.php/Public_RecordView?processid=IBICH061-19 | http://www.ncbi.nlm.nih.gov/nuccore/MT407331	12/06/2015	2015	6	12	PH208	Europe	Portugal	PT	Faro	Aljezur	Rogil	37.4	-8.8	WGS84	Pedro Horta | Helena Raposeira	Morphology	Rhinolophus mehelyi Matschie, 1901	Animalia | Chordata | Mammalia | Chiroptera | Rhinolophidae | Rhinolophus	Animalia	Chordata	Mammalia	Chiroptera	Rhinolophidae	Rhinolophus	mehelyi	species	Matschie, 1901
[truncated: 1 more columns]
